# Supplementary material for: 1-(2-Eth­oxy-2-methyl-2H-chromen-3-yl)ethanone
Source: Acta Crystallogr Sect E Struct Rep Online. 2009 Mar 14;65(Pt 4):o752. doi: 10.1107/S1600536809008502 (PMC2968912; doi:10.1107/S1600536809008502)
Supplement: Supplementary file 1 [file e-65-0o752-sup1.cif]

##############################################################################
###                                                                        ###
###        Electronic paper (Acta Crystallographica Section E)             ###
###                                                                        ###
##############################################################################
#                                                                            #
# This CIF contains the data in a paper accepted for publication in Acta     #
# Crystallographica Section E. It conforms to the requirements of Notes      #
# for Authors for Section E, and has been peer reviewed under the auspices   #
# of the IUCr Commission on Journals.                                        #
#                                                                            #
# Full details of the Crystallographic Information File format               #
# are given in the paper "The Crystallographic Information File (CIF):       #
# a New Standard Archive File for Crystallography" by S. R. Hall, F. H.      #
# Allen and I. D. Brown [Acta Cryst. (1991), A47, 655-685].                  #
#                                                                            #
# The current version of the core CIF dictionary is obtainable from          #
# ftp://ftp.iucr.org/pub/cif_core.dic. The current version number is 2.4.    #
#                                                                            #
# Software is freely available for graphical display of the structure(s) in  #
# this CIF.  For information consult the CIF home page http://www.iucr.org/  #
# cif/home.html                                                              #
#                                                                            #
# This file may be used for bona fide research purposes within the           #
# scientific community so long as proper attribution is given to the journal # 
# article from which it was obtained.                                        #
#                                                                            #
##############################################################################
                                             
data_global
_audit_creation_method     SHELXL-97
_journal_date_recd_electronic     2009-03-08
_journal_date_accepted     2009-03-09
_journal_name_full     'Acta Crystallographica, Section E'
_journal_year     2009
_journal_volume     65
_journal_issue      4
_journal_page_first     o752
_journal_page_last     o752
_journal_paper_category     QO
_journal_coeditor_code     TK2390
_publ_contact_author
;
     Dr. Seik Weng Ng
     Department of Chemistry
     University of Malaya
     50603 Kuala Lumpur
     Malaysia
;
_publ_contact_author_email     seikweng@um.edu.my
_publ_contact_author_fax     '03 7967 4193'
_publ_contact_author_phone     '03 7967 6778'
_publ_section_title
;
1-(2-Ethoxy-2-methyl-2<i>H</i>-chromen-3-yl)ethanone
;
loop_
    _publ_author_name
    _publ_author_address
    'Zonouzi, Afsaneh'
;
Department of Chemistry
College of Science
University of Tehran
PO Box 13145-143
Tehran
Iran
;
    'Biniaz, Mojtaba'
;
Department of Chemistry
College of Science
University of Tehran
PO Box 13145-143
Tehran
Iran
;
    'Rahmani, Hossein'
;
Institute of Chemical Industries
Iranian Research Organization for Science and Technology
PO Box 15815-358
Tehran
Iran
;
    'Ng, Seik Weng'
;
Department of Chemistry
University of Malaya
50603 Kuala Lumpur
Malaysia
;
_publ_section_synopsis     .
data_I
_audit_creation_method     SHELXL-97
_chemical_name_systematic
;
1-(2-Ethoxy-2-methyl-2<i>H</i>-chromen-3-yl)ethanone
;
_chemical_name_common     ?
_chemical_formula_moiety     'C14 H16 O3'
_chemical_formula_sum     'C14 H16 O3'
_chemical_formula_iupac     'C14 H16 O3'
_chemical_formula_weight     232.27
_chemical_melting_point     ?
_symmetry_cell_setting     Monoclinic
_symmetry_space_group_name_H-M     'C 2/c'
_symmetry_space_group_name_Hall     '-C 2yc'
loop_
    _symmetry_equiv_pos_as_xyz
    'x, y, z'
    'x, -y, z+1/2'
    'x+1/2, y+1/2, z'
    'x+1/2, -y+1/2, z+1/2'
    '-x, -y, -z'
    '-x, y, -z-1/2'
    '-x+1/2, -y+1/2, -z'
    '-x+1/2, y+1/2, -z-1/2'
_cell_length_a     20.0084(5)
_cell_length_b     7.2637(2)
_cell_length_c     19.1056(5)
_cell_angle_alpha     90
_cell_angle_beta     123.2940(10)
_cell_angle_gamma     90
_cell_volume     2320.96(11)
_cell_formula_units_Z     8
_cell_measurement_reflns_used     2233
_cell_measurement_theta_min     2.4
_cell_measurement_theta_max     28.1
_cell_measurement_temperature     123(2)
_exptl_crystal_description     'Irregular block'
_exptl_crystal_colour     Colorless
_exptl_crystal_size_max     0.25
_exptl_crystal_size_mid     0.20
_exptl_crystal_size_min     0.15
_exptl_crystal_density_diffrn     1.329
_exptl_crystal_density_meas     ?
_exptl_crystal_density_method     'not measured'
_exptl_crystal_F_000     992
_exptl_absorpt_coefficient_mu     0.093
_exptl_absorpt_correction_type     None
_exptl_absorpt_process_details     ?
_exptl_absorpt_correction_T_min     ?
_exptl_absorpt_correction_T_max     ?
_diffrn_ambient_temperature     123(2)
_diffrn_radiation_type     MoK\a
_diffrn_radiation_wavelength     0.71073
_diffrn_radiation_source     'fine-focus sealed tube'
_diffrn_radiation_monochromator     graphite
_diffrn_measurement_device_type     'Bruker SMART APEX'
_diffrn_measurement_method     \w
_diffrn_detector_area_resol_mean     ?
_diffrn_reflns_number     7793
_diffrn_reflns_av_R_equivalents     0.035
_diffrn_reflns_av_sigmaI/netI     0.044
_diffrn_reflns_theta_min     2.4
_diffrn_reflns_theta_max     27.5
_diffrn_reflns_theta_full     27.50
_diffrn_measured_fraction_theta_max     0.992
_diffrn_measured_fraction_theta_full     0.992
_diffrn_reflns_limit_h_min     -21
_diffrn_reflns_limit_h_max     25
_diffrn_reflns_limit_k_min     -9
_diffrn_reflns_limit_k_max     9
_diffrn_reflns_limit_l_min     -24
_diffrn_reflns_limit_l_max     23
_diffrn_standards_number     0
_diffrn_standards_interval_count     0
_diffrn_standards_interval_time     0
_diffrn_standards_decay_%     0
_reflns_number_total     2655
_reflns_number_gt     2123
_reflns_threshold_expression     I>2\s(I)
_refine_ls_structure_factor_coef     Fsqd
_refine_ls_matrix_type     full
_refine_ls_R_factor_all     0.060
_refine_ls_R_factor_gt     0.047
_refine_ls_wR_factor_gt     0.129
_refine_ls_wR_factor_ref     0.140
_refine_ls_goodness_of_fit_ref     1.03
_refine_ls_restrained_S_all     1.03
_refine_ls_number_reflns     2655
_refine_ls_number_parameters     157
_refine_ls_number_restraints     0
_refine_ls_hydrogen_treatment     constr
_refine_ls_weighting_scheme     calc
_refine_ls_weighting_details
         'calc w=1/[\s^2^(Fo^2^)+(0.0739P)^2^+1.4605P] where P=(Fo^2^+2Fc^2^)/3'
_atom_sites_solution_hydrogens     geom
_atom_sites_solution_primary     direct
_atom_sites_solution_secondary     difmap
_refine_ls_shift/su_max     ?
_refine_ls_shift/su_max_lt     0.001
_refine_ls_shift/su_mean     0.000
_refine_diff_density_max     0.355
_refine_diff_density_min     -0.429
_refine_ls_extinction_method     none
_refine_ls_extinction_coef     ?
loop_
    _atom_type_symbol
    _atom_type_description
    _atom_type_scat_dispersion_real
    _atom_type_scat_dispersion_imag
    _atom_type_scat_source
    'C' 'C' 0.0033 0.0016
                         'International Tables Vol C Tables 4.2.6.8 and 6.1.1.4'
    'H' 'H' 0.0000 0.0000
                         'International Tables Vol C Tables 4.2.6.8 and 6.1.1.4'
    'O' 'O' 0.0106 0.0060
                         'International Tables Vol C Tables 4.2.6.8 and 6.1.1.4'
_computing_data_collection     'APEX2 (Bruker, 2008)'
_computing_cell_refinement     'SAINT (Bruker, 2008)'
_computing_data_reduction     'SAINT (Bruker, 2008)'
_computing_structure_solution     'SHELXS97 (Sheldrick, 2008)'
_computing_structure_refinement     'SHELXL97 (Sheldrick, 2008)'
_computing_molecular_graphics     'X-SEED (Barbour, 2001)'
_computing_publication_material     'publCIF (Westrip, 2009)'
loop_
    _atom_site_type_symbol
    _atom_site_label
    _atom_site_fract_x
    _atom_site_fract_y
    _atom_site_fract_z
    _atom_site_U_iso_or_equiv
    _atom_site_adp_type
    _atom_site_calc_flag
    _atom_site_refinement_flags
    _atom_site_occupancy
    _atom_site_disorder_assembly
    _atom_site_disorder_group
    O O1 0.13572(6) 0.55707(15) 0.32959(6) 0.0208(3) Uani d . 1 . .
    O O2 0.17621(6) 0.25748(14) 0.32719(6) 0.0211(3) Uani d . 1 . .
    O O3 0.36134(7) 0.35871(19) 0.38669(7) 0.0350(3) Uani d . 1 . .
    C C1 0.19962(9) 0.4438(2) 0.33800(9) 0.0193(3) Uani d . 1 . .
    C C2 0.27375(9) 0.4496(2) 0.42713(9) 0.0189(3) Uani d . 1 . .
    C C3 0.26440(9) 0.4851(2) 0.49036(9) 0.0198(3) Uani d . 1 . .
    H H3 0.3098 0.4792 0.5463 0.024 Uiso calc R 1 . .
    C C4 0.18788(9) 0.5318(2) 0.47624(9) 0.0190(3) Uani d . 1 . .
    C C5 0.17449(9) 0.5519(2) 0.54044(9) 0.0223(3) Uani d . 1 . .
    H H5 0.2169 0.5303 0.5969 0.027 Uiso calc R 1 . .
    C C6 0.10015(10) 0.6026(2) 0.52253(10) 0.0244(3) Uani d . 1 . .
    H H6 0.0917 0.6164 0.5666 0.029 Uiso calc R 1 . .
    C C7 0.03757(10) 0.6336(2) 0.43999(10) 0.0239(3) Uani d . 1 . .
    H H7 -0.0135 0.6686 0.4280 0.029 Uiso calc R 1 . .
    C C8 0.04917(9) 0.6137(2) 0.37524(9) 0.0222(3) Uani d . 1 . .
    H H8 0.0063 0.6340 0.3189 0.027 Uiso calc R 1 . .
    C C9 0.12413(9) 0.5638(2) 0.39363(9) 0.0185(3) Uani d . 1 . .
    C C10 0.20936(10) 0.5212(2) 0.27015(9) 0.0250(4) Uani d . 1 . .
    H H10A 0.1566 0.5384 0.2185 0.037 Uiso calc R 1 . .
    H H10B 0.2407 0.4352 0.2597 0.037 Uiso calc R 1 . .
    H H10C 0.2371 0.6399 0.2885 0.037 Uiso calc R 1 . .
    C C11 0.11063(10) 0.2021(2) 0.24546(9) 0.0282(4) Uani d . 1 . .
    H H11A 0.1250 0.2167 0.2037 0.034 Uiso calc R 1 . .
    H H11B 0.0628 0.2781 0.2278 0.034 Uiso calc R 1 . .
    C C12 0.09445(12) 0.0053(3) 0.25244(12) 0.0409(5) Uani d . 1 . .
    H H12A 0.0504 -0.0390 0.1978 0.061 Uiso calc R 1 . .
    H H12B 0.0798 -0.0068 0.2935 0.061 Uiso calc R 1 . .
    H H12C 0.1425 -0.0678 0.2706 0.061 Uiso calc R 1 . .
    C C13 0.35266(9) 0.3964(2) 0.44326(9) 0.0218(3) Uani d . 1 . .
    C C14 0.42348(9) 0.3868(2) 0.53284(9) 0.0256(4) Uani d . 1 . .
    H H14A 0.4721 0.3623 0.5337 0.038 Uiso calc R 1 . .
    H H14B 0.4152 0.2876 0.5621 0.038 Uiso calc R 1 . .
    H H14C 0.4291 0.5043 0.5608 0.038 Uiso calc R 1 . .
loop_
    _atom_site_aniso_label
    _atom_site_aniso_U_11
    _atom_site_aniso_U_22
    _atom_site_aniso_U_33
    _atom_site_aniso_U_12
    _atom_site_aniso_U_13
    _atom_site_aniso_U_23
    O1 0.0232(5) 0.0224(6) 0.0196(5) 0.0066(4) 0.0136(4) 0.0041(4)
    O2 0.0220(6) 0.0178(6) 0.0183(5) 0.0008(4) 0.0077(4) 0.0006(4)
    O3 0.0311(7) 0.0482(8) 0.0313(6) 0.0106(6) 0.0207(5) 0.0023(5)
    C1 0.0206(7) 0.0186(7) 0.0207(7) 0.0030(6) 0.0126(6) 0.0013(5)
    C2 0.0208(7) 0.0146(7) 0.0216(7) 0.0000(6) 0.0119(6) 0.0015(5)
    C3 0.0203(7) 0.0171(7) 0.0202(7) -0.0003(6) 0.0101(6) 0.0003(5)
    C4 0.0222(7) 0.0155(7) 0.0212(7) -0.0011(6) 0.0131(6) -0.0001(5)
    C5 0.0258(8) 0.0206(8) 0.0211(7) 0.0000(6) 0.0132(6) 0.0001(6)
    C6 0.0323(9) 0.0222(8) 0.0270(7) 0.0007(7) 0.0215(7) -0.0003(6)
    C7 0.0238(8) 0.0213(8) 0.0321(8) 0.0023(6) 0.0189(7) 0.0005(6)
    C8 0.0224(8) 0.0199(7) 0.0236(7) 0.0030(6) 0.0122(6) 0.0017(6)
    C9 0.0237(7) 0.0142(7) 0.0200(7) 0.0002(6) 0.0135(6) 0.0006(5)
    C10 0.0318(9) 0.0237(8) 0.0238(7) 0.0049(7) 0.0180(7) 0.0043(6)
    C11 0.0257(8) 0.0265(9) 0.0207(7) -0.0003(7) 0.0054(6) -0.0016(6)
    C12 0.0394(11) 0.0386(11) 0.0360(9) -0.0071(9) 0.0151(8) -0.0031(8)
    C13 0.0229(8) 0.0176(7) 0.0264(7) 0.0003(6) 0.0145(6) 0.0007(6)
    C14 0.0201(7) 0.0249(8) 0.0299(8) -0.0002(6) 0.0125(6) -0.0008(6)
loop_
    _geom_bond_atom_site_label_1
    _geom_bond_atom_site_label_2
    _geom_bond_site_symmetry_2
    _geom_bond_distance
    _geom_bond_publ_flag
    O1 C9 . 1.3654(17) ?
    O1 C1 . 1.4531(18) ?
    O2 C1 . 1.4101(18) ?
    O2 C11 . 1.4397(17) ?
    O3 C13 . 1.2164(18) ?
    C1 C10 . 1.520(2) ?
    C1 C2 . 1.5259(19) ?
    C2 C3 . 1.345(2) ?
    C2 C13 . 1.484(2) ?
    C3 C4 . 1.442(2) ?
    C3 H3 . 0.9500 ?
    C4 C5 . 1.400(2) ?
    C4 C9 . 1.4006(19) ?
    C5 C6 . 1.381(2) ?
    C5 H5 . 0.9500 ?
    C6 C7 . 1.392(2) ?
    C6 H6 . 0.9500 ?
    C7 C8 . 1.386(2) ?
    C7 H7 . 0.9500 ?
    C8 C9 . 1.388(2) ?
    C8 H8 . 0.9500 ?
    C10 H10A . 0.9800 ?
    C10 H10B . 0.9800 ?
    C10 H10C . 0.9800 ?
    C11 C12 . 1.488(3) ?
    C11 H11A . 0.9900 ?
    C11 H11B . 0.9900 ?
    C12 H12A . 0.9800 ?
    C12 H12B . 0.9800 ?
    C12 H12C . 0.9800 ?
    C13 C14 . 1.510(2) ?
    C14 H14A . 0.9800 ?
    C14 H14B . 0.9800 ?
    C14 H14C . 0.9800 ?
loop_
    _geom_angle_atom_site_label_1
    _geom_angle_atom_site_label_2
    _geom_angle_atom_site_label_3
    _geom_angle_site_symmetry_1
    _geom_angle_site_symmetry_3
    _geom_angle
    _geom_angle_publ_flag
    C9 O1 C1 . . 119.55(11) ?
    C1 O2 C11 . . 117.31(11) ?
    O2 C1 O1 . . 109.01(12) ?
    O2 C1 C10 . . 114.69(12) ?
    O1 C1 C10 . . 102.32(11) ?
    O2 C1 C2 . . 103.36(11) ?
    O1 C1 C2 . . 111.41(11) ?
    C10 C1 C2 . . 116.12(13) ?
    C3 C2 C13 . . 121.33(13) ?
    C3 C2 C1 . . 118.58(13) ?
    C13 C2 C1 . . 119.74(13) ?
    C2 C3 C4 . . 122.28(13) ?
    C2 C3 H3 . . 118.9 ?
    C4 C3 H3 . . 118.9 ?
    C5 C4 C9 . . 118.45(14) ?
    C5 C4 C3 . . 123.72(13) ?
    C9 C4 C3 . . 117.81(13) ?
    C6 C5 C4 . . 120.60(14) ?
    C6 C5 H5 . . 119.7 ?
    C4 C5 H5 . . 119.7 ?
    C5 C6 C7 . . 120.05(14) ?
    C5 C6 H6 . . 120.0 ?
    C7 C6 H6 . . 120.0 ?
    C8 C7 C6 . . 120.47(14) ?
    C8 C7 H7 . . 119.8 ?
    C6 C7 H7 . . 119.8 ?
    C7 C8 C9 . . 119.25(14) ?
    C7 C8 H8 . . 120.4 ?
    C9 C8 H8 . . 120.4 ?
    O1 C9 C8 . . 118.29(13) ?
    O1 C9 C4 . . 120.41(13) ?
    C8 C9 C4 . . 121.18(13) ?
    C1 C10 H10A . . 109.5 ?
    C1 C10 H10B . . 109.5 ?
    H10A C10 H10B . . 109.5 ?
    C1 C10 H10C . . 109.5 ?
    H10A C10 H10C . . 109.5 ?
    H10B C10 H10C . . 109.5 ?
    O2 C11 C12 . . 106.55(13) ?
    O2 C11 H11A . . 110.4 ?
    C12 C11 H11A . . 110.4 ?
    O2 C11 H11B . . 110.4 ?
    C12 C11 H11B . . 110.4 ?
    H11A C11 H11B . . 108.6 ?
    C11 C12 H12A . . 109.5 ?
    C11 C12 H12B . . 109.5 ?
    H12A C12 H12B . . 109.5 ?
    C11 C12 H12C . . 109.5 ?
    H12A C12 H12C . . 109.5 ?
    H12B C12 H12C . . 109.5 ?
    O3 C13 C2 . . 121.91(13) ?
    O3 C13 C14 . . 119.59(14) ?
    C2 C13 C14 . . 118.49(13) ?
    C13 C14 H14A . . 109.5 ?
    C13 C14 H14B . . 109.5 ?
    H14A C14 H14B . . 109.5 ?
    C13 C14 H14C . . 109.5 ?
    H14A C14 H14C . . 109.5 ?
    H14B C14 H14C . . 109.5 ?
loop_
    _geom_torsion_atom_site_label_1
    _geom_torsion_atom_site_label_2
    _geom_torsion_atom_site_label_3
    _geom_torsion_atom_site_label_4
    _geom_torsion_site_symmetry_1
    _geom_torsion_site_symmetry_2
    _geom_torsion_site_symmetry_3
    _geom_torsion_site_symmetry_4
    _geom_torsion
    _geom_torsion_publ_flag
    C11 O2 C1 O1 . . . . 66.57(15) ?
    C11 O2 C1 C10 . . . . -47.43(18) ?
    C11 O2 C1 C2 . . . . -174.83(12) ?
    C9 O1 C1 O2 . . . . 75.85(15) ?
    C9 O1 C1 C10 . . . . -162.31(12) ?
    C9 O1 C1 C2 . . . . -37.58(17) ?
    O2 C1 C2 C3 . . . . -90.42(15) ?
    O1 C1 C2 C3 . . . . 26.51(19) ?
    C10 C1 C2 C3 . . . . 143.09(15) ?
    O2 C1 C2 C13 . . . . 82.91(16) ?
    O1 C1 C2 C13 . . . . -160.17(13) ?
    C10 C1 C2 C13 . . . . -43.59(19) ?
    C13 C2 C3 C4 . . . . -178.17(14) ?
    C1 C2 C3 C4 . . . . -5.0(2) ?
    C2 C3 C4 C5 . . . . 173.50(14) ?
    C2 C3 C4 C9 . . . . -8.3(2) ?
    C9 C4 C5 C6 . . . . -0.2(2) ?
    C3 C4 C5 C6 . . . . 177.92(15) ?
    C4 C5 C6 C7 . . . . 0.3(2) ?
    C5 C6 C7 C8 . . . . 0.1(2) ?
    C6 C7 C8 C9 . . . . -0.5(2) ?
    C1 O1 C9 C8 . . . . -157.01(13) ?
    C1 O1 C9 C4 . . . . 26.77(19) ?
    C7 C8 C9 O1 . . . . -175.65(13) ?
    C7 C8 C9 C4 . . . . 0.5(2) ?
    C5 C4 C9 O1 . . . . 175.92(13) ?
    C3 C4 C9 O1 . . . . -2.3(2) ?
    C5 C4 C9 C8 . . . . -0.2(2) ?
    C3 C4 C9 C8 . . . . -178.45(14) ?
    C1 O2 C11 C12 . . . . -176.06(14) ?
    C3 C2 C13 O3 . . . . 177.78(15) ?
    C1 C2 C13 O3 . . . . 4.6(2) ?
    C3 C2 C13 C14 . . . . -1.4(2) ?
    C1 C2 C13 C14 . . . . -174.50(13) ?
