# Supplementary material for: 1-(2-Eth­oxy-2-methyl-2H-chromen-3-yl)ethanone
Source: Acta Crystallogr Sect E Struct Rep Online. 2009 Mar 14;65(Pt 4):o752. doi: 10.1107/S1600536809008502 (PMC2968912; doi:10.1107/S1600536809008502)
Supplement: Supplementary file 2 [file e-65-0o752-Isup2.hkl]

# 
# h,k,l, Fc-squared, Fo-squared, sigma(Fo-squared) and status flag 
# 
data_I
_shelx_title '  C2/c' 
_shelx_refln_list_code          4 
_shelx_F_calc_maximum      282.00 
_exptl_crystal_F_000       992.00 
_reflns_d_resolution_high  0.7697 
 
loop_ 
 _symmetry_equiv_pos_as_xyz 
 'x, y, z' 
 'x, -y, z+1/2' 
 'x+1/2, y+1/2, z' 
 'x+1/2, -y+1/2, z+1/2' 
 '-x, -y, -z' 
 '-x, y, -z-1/2' 
 '-x+1/2, -y+1/2, -z' 
 '-x+1/2, y+1/2, -z-1/2' 
 
_cell_length_a    20.0084 
_cell_length_b     7.2637 
_cell_length_c    19.1056 
_cell_angle_alpha  90.000 
_cell_angle_beta  123.294 
_cell_angle_gamma  90.000 
 
_shelx_F_squared_multiplier     1.000 
 
loop_ 
 _refln_index_h 
 _refln_index_k 
 _refln_index_l 
 _refln_F_squared_calc 
 _refln_F_squared_meas 
 _refln_F_squared_sigma 
 _refln_observed_status 
   2   0   0    16987.53    23426.85    743.11 o 
   4   0   0    27105.54    26491.64    855.93 o 
   6   0   0       84.84      130.81      8.88 o 
   8   0   0        0.08       10.75      7.75 o 
  10   0   0       30.07       56.46      6.39 o 
  12   0   0     1052.79     1201.76     79.29 o 
  14   0   0       48.31       36.78      8.44 o 
  16   0   0       46.95       74.89     11.54 o 
  18   0   0      162.71      186.27     16.98 o 
  20   0   0       30.57       27.60     15.44 o 
   1   1   0     4878.65     5960.25    166.94 o 
   3   1   0     5932.59     6205.65    144.18 o 
   5   1   0     9967.38     9355.97    193.83 o 
   7   1   0      160.02      153.05      9.87 o 
   9   1   0      433.34      516.97     17.88 o 
  11   1   0      195.65      252.17     21.83 o 
  13   1   0     7087.43     7611.83    176.07 o 
  15   1   0      754.82      762.10     24.29 o 
  17   1   0        0.01        0.33      5.59 o 
  19   1   0       76.26       80.19      9.55 o 
   0   2   0    55165.68    50178.73   1699.43 o 
   2   2   0    14080.43    14737.66    409.86 o 
   4   2   0      269.14      429.74     15.72 o 
   6   2   0     1615.71     1551.64     39.77 o 
   8   2   0      108.61      130.08      9.41 o 
  10   2   0      221.26      186.25      9.45 o 
  12   2   0      685.40      753.44     41.66 o 
  14   2   0      624.79      561.92     34.17 o 
  16   2   0        0.00       -4.59      5.09 o 
  18   2   0      289.82      295.52     19.23 o 
  20   2   0        2.25       -2.99     13.35 o 
   1   3   0      311.43      375.26     19.72 o 
   3   3   0    15573.34    16124.75    449.67 o 
   5   3   0       17.76       11.56      3.83 o 
   7   3   0     2701.50     2617.54     67.00 o 
   9   3   0        0.64       -0.58      4.00 o 
  11   3   0       11.74       18.37      5.78 o 
  13   3   0      257.01      273.87     15.16 o 
  15   3   0     2679.38     2692.24     80.75 o 
  17   3   0      170.18      159.42     16.02 o 
  19   3   0       16.69       20.81     14.29 o 
   0   4   0      188.78      177.83     20.95 o 
   2   4   0    10458.87    10599.20    368.71 o 
   4   4   0      746.18     1038.49     95.45 o 
   6   4   0       72.45      110.23     10.83 o 
   8   4   0      562.62      553.59     22.52 o 
  10   4   0     2377.05     2327.19     71.60 o 
  12   4   0      382.34      384.68     19.48 o 
  14   4   0      508.88      506.58     29.01 o 
  16   4   0      167.81      157.37     18.33 o 
  18   4   0      178.78      184.15     20.22 o 
   1   5   0     1127.57     1059.94     53.53 o 
   3   5   0      348.04      600.57     47.17 o 
   5   5   0     1551.28     1479.17     59.43 o 
   7   5   0       85.18       83.66      9.92 o 
   9   5   0      767.57      743.98     36.39 o 
  11   5   0       58.58       80.48     12.67 o 
  13   5   0      410.70      364.41     25.41 o 
  15   5   0     1013.97     1037.57     49.49 o 
  17   5   0      231.68      208.94     33.34 o 
   0   6   0      938.25      947.17     64.02 o 
   2   6   0        9.31       -1.16      9.69 o 
   4   6   0     1155.14     1224.19     58.24 o 
   6   6   0      597.93      563.85     25.48 o 
   8   6   0       58.37       65.62     16.17 o 
  10   6   0       51.58       50.22     10.34 o 
  12   6   0        2.97       17.54     10.52 o 
  14   6   0        0.89       -9.86      9.64 o 
  16   6   0       59.49       82.87     25.62 o 
   1   7   0      234.25      260.68     51.25 o 
   3   7   0     1364.89     1295.66     59.65 o 
   5   7   0      122.81      151.36     14.53 o 
   7   7   0      271.04      273.43     19.05 o 
   9   7   0        1.18        4.32      8.50 o 
  11   7   0       18.11       12.74     11.02 o 
  13   7   0       46.68       48.62     15.28 o 
   0   8   0      105.33      107.50     25.28 o 
   2   8   0      369.38      382.39     30.29 o 
   4   8   0      146.58      139.48     15.79 o 
   6   8   0       97.97      109.91     14.80 o 
   8   8   0      396.68      425.22     25.53 o 
  10   8   0      138.97      130.10     19.68 o 
   1   9   0      195.70      289.53     28.51 o 
   3   9   0      765.35      727.00     35.21 o 
   5   9   0       84.02      110.31     16.39 o 
 -19   1   1       39.57       40.78      7.60 o 
 -17   1   1     1303.51     1375.82     92.06 o 
 -15   1   1       35.76       35.89      5.99 o 
 -13   1   1      545.12      566.03     47.20 o 
 -11   1   1     1313.29     1642.80     56.00 o 
  -9   1   1       34.81       42.51      3.73 o 
  -7   1   1     1453.09     2006.02     47.48 o 
  -5   1   1     1730.93     1676.87     89.44 o 
  -3   1   1     5961.48     5934.03    139.90 o 
  -1   1   1     1337.21     1327.60     38.76 o 
   1   1   1     1784.05     1753.83     43.63 o 
   3   1   1      132.80      121.86     20.50 o 
   5   1   1     1913.07     2066.80     82.93 o 
   7   1   1     1089.84     1178.08     43.82 o 
   9   1   1        0.22        4.95      3.03 o 
  11   1   1     7065.81     7103.53    148.58 o 
  13   1   1       88.74      131.62     12.16 o 
  15   1   1     1599.15     1592.25     43.95 o 
  17   1   1        3.15       -3.29      5.84 o 
  19   1   1        4.55       -0.46      6.33 o 
  21   1   1       85.37       82.74     16.13 o 
 -20   2   1      564.90      657.17     48.99 o 
 -18   2   1       42.86       40.31      8.43 o 
 -16   2   1       22.65       33.41      6.51 o 
 -14   2   1       63.81       87.54      7.63 o 
 -12   2   1     2103.70     2223.14     57.57 o 
 -10   2   1      369.54      324.57     12.65 o 
  -8   2   1     1364.96     1296.27     30.59 o 
  -6   2   1     1205.64     1149.84     26.83 o 
  -4   2   1      899.84      874.38     23.10 o 
  -2   2   1    79521.80    80409.33   1928.80 o 
   0   2   1     1498.15     1543.60     45.52 o 
   2   2   1    20364.54    20618.46    564.38 o 
   4   2   1     1141.31     1151.67     36.55 o 
   6   2   1       78.37       94.60      7.01 o 
   8   2   1      165.69      168.22      9.78 o 
  10   2   1      633.25      582.45     19.02 o 
  12   2   1       56.29       64.01      6.23 o 
  14   2   1      161.24      178.56     14.79 o 
  16   2   1       46.97       51.69      7.93 o 
  18   2   1       57.06       61.03      9.81 o 
  20   2   1      241.52      245.38     31.24 o 
 -21   3   1       47.07       27.24     16.68 o 
 -19   3   1       10.88       13.05     14.30 o 
 -17   3   1       37.25       37.14      7.36 o 
 -15   3   1     1840.87     1792.62     56.29 o 
 -13   3   1      322.28      343.27     16.71 o 
 -11   3   1      238.06      267.21     12.17 o 
  -9   3   1      187.49      245.65     13.06 o 
  -7   3   1     6405.49     6870.43    191.89 o 
  -5   3   1     1565.65     1619.33     42.79 o 
  -3   3   1      640.22      701.76     49.55 o 
  -1   3   1    13754.50    13598.28    379.33 o 
   1   3   1     4157.82     4184.69    119.39 o 
   3   3   1    13075.37    13222.88    365.02 o 
   5   3   1      190.82      212.30     11.25 o 
   7   3   1      147.17      139.34      8.33 o 
   9   3   1        6.91       -2.59      4.36 o 
  11   3   1     2792.26     2689.42     79.05 o 
  13   3   1      834.83      814.76     30.22 o 
  15   3   1     1391.95     1446.67     49.51 o 
  17   3   1      514.54      471.49     20.31 o 
  19   3   1       68.64       67.88     20.73 o 
 -20   4   1      255.26      261.22     24.57 o 
 -18   4   1       75.87      115.16     25.44 o 
 -16   4   1       57.33       45.54     11.97 o 
 -14   4   1      555.87      562.18     70.91 o 
 -12   4   1      187.29      157.42     14.98 o 
 -10   4   1      257.12      269.85     13.23 o 
  -8   4   1       47.44       50.32      6.54 o 
  -6   4   1      156.10      163.78     10.58 o 
  -4   4   1     3975.56     4462.41    214.06 o 
  -2   4   1     6455.49     7111.92    202.07 o 
   0   4   1       64.33       25.84     12.12 o 
   2   4   1     3890.87     3823.08    174.21 o 
   4   4   1        1.16        3.57      6.53 o 
   6   4   1      487.41      480.19     20.26 o 
   8   4   1      327.54      284.80     23.10 o 
  10   4   1      967.37      970.23     70.04 o 
  12   4   1        4.69       11.73      8.26 o 
  14   4   1       91.33       81.81     10.57 o 
  16   4   1      417.90      397.09     21.58 o 
  18   4   1      792.83      885.34     63.47 o 
 -17   5   1      578.28      613.02     53.69 o 
 -15   5   1       50.10       41.51     14.88 o 
 -13   5   1       14.25       22.20      9.73 o 
 -11   5   1      900.70      847.62     32.98 o 
  -9   5   1     1133.46     1150.02     55.99 o 
  -7   5   1       22.26       16.13      9.21 o 
  -5   5   1     7247.21     7591.71    215.31 o 
  -3   5   1     1199.55     1213.66    104.51 o 
  -1   5   1        6.37       11.44      8.42 o 
   1   5   1      483.67      486.69     36.39 o 
   3   5   1      647.38      702.72     43.74 o 
   5   5   1      935.42     1115.60    104.38 o 
   7   5   1      115.85      134.45     13.93 o 
   9   5   1      745.17      792.88     37.08 o 
  11   5   1      500.85      481.97     28.68 o 
  13   5   1      205.96      196.73     43.23 o 
  15   5   1      128.92      125.68     17.32 o 
  17   5   1      593.74      578.79     53.66 o 
 -16   6   1      113.71      162.66     30.83 o 
 -14   6   1      168.48      162.51     19.22 o 
 -12   6   1       66.93       75.04     11.93 o 
 -10   6   1      111.33      109.38     15.08 o 
  -8   6   1      494.39      504.45     24.22 o 
  -6   6   1        8.44       30.53     12.67 o 
  -4   6   1     8194.88     7996.84    284.89 o 
  -2   6   1      149.89      149.43     17.38 o 
   0   6   1      171.27      137.85     25.93 o 
   2   6   1       43.06       41.44     17.99 o 
   4   6   1        4.27        9.19     11.40 o 
   6   6   1        4.84       19.74      7.94 o 
   8   6   1     2337.20     2227.87     71.78 o 
  10   6   1        0.41       -1.24      8.31 o 
  12   6   1      147.27      129.51     17.36 o 
  14   6   1       28.73       52.39     14.14 o 
  16   6   1      271.41      338.55     41.79 o 
 -15   7   1        0.56        4.57     20.16 o 
 -13   7   1       62.04       60.71     23.82 o 
 -11   7   1       81.17       86.66     22.63 o 
  -9   7   1       44.45       47.38     11.03 o 
  -7   7   1      470.28      477.83     24.64 o 
  -5   7   1      910.33      911.75     36.97 o 
  -3   7   1      145.41      160.87     19.22 o 
  -1   7   1      191.00      219.06     21.83 o 
   1   7   1      151.14      135.26     18.45 o 
   3   7   1      723.16      758.10     39.82 o 
   5   7   1     2291.31     2038.68     80.40 o 
   7   7   1      384.98      348.84     21.58 o 
   9   7   1      220.46      241.97     24.83 o 
  11   7   1      202.93      230.28     23.47 o 
  13   7   1       16.12       14.80     13.19 o 
 -12   8   1       16.16       32.46     22.62 o 
 -10   8   1       46.24       51.50     25.20 o 
  -8   8   1       17.44       34.34     11.38 o 
  -6   8   1      575.01      511.15     27.65 o 
  -4   8   1      535.34      459.07     32.70 o 
  -2   8   1       30.22       35.22     18.50 o 
   0   8   1        8.79        2.81     12.62 o 
   2   8   1       31.61       48.49     15.64 o 
   4   8   1      571.48      521.46     27.71 o 
   6   8   1      128.04      135.83     15.69 o 
   8   8   1       20.63       24.29     13.90 o 
  10   8   1        0.43        7.71     11.77 o 
  -7   9   1      160.11      140.77     18.54 o 
  -5   9   1        0.22        5.95     12.07 o 
  -3   9   1       26.64       68.58     18.31 o 
  -1   9   1        0.56       17.44     14.66 o 
   1   9   1       69.04       79.88     19.35 o 
   3   9   1        0.00        3.36     12.56 o 
   5   9   1        1.78       16.80     14.24 o 
 -18   0   2      268.26      261.54     18.70 o 
 -16   0   2        0.11        1.71      5.26 o 
 -14   0   2     1877.19     2151.35    128.59 o 
 -12   0   2       52.26       37.80      6.10 o 
 -10   0   2      307.64      396.81     15.16 o 
  -8   0   2     1928.03     2570.33    179.78 o 
  -6   0   2     8401.34    10036.76    576.52 o 
  -4   0   2      756.77      545.76     20.05 o 
  -2   0   2     9795.73     8902.77    239.87 o 
   0   0   2     6411.21     7773.13    356.20 o 
   2   0   2     7360.48     7113.92    190.82 o 
   4   0   2     5114.57     4763.36    128.24 o 
   6   0   2     2494.67     2266.95     80.23 o 
   8   0   2        0.39       -0.47      4.19 o 
  10   0   2     2321.12     2357.69     82.94 o 
  12   0   2     3048.71     3082.52    107.53 o 
  14   0   2     2314.39     2393.21     87.54 o 
  16   0   2       22.51       16.30     12.21 o 
  18   0   2        7.90       -5.25      8.23 o 
  20   0   2      276.65      290.39     24.51 o 
 -19   1   2      598.04      724.29     48.56 o 
 -17   1   2        2.48        6.36      5.09 o 
 -15   1   2      728.59      805.25     36.27 o 
 -13   1   2       60.07       85.32      7.51 o 
 -11   1   2     2827.22     3606.09    168.42 o 
  -9   1   2    12565.79    18722.46    435.16 o 
  -7   1   2      268.24      425.62     35.14 o 
  -5   1   2     1050.42      788.09     41.17 o 
  -3   1   2       60.99       50.42      4.81 o 
  -1   1   2    16786.54    18178.75    503.91 o 
   1   1   2    38142.05    35318.14    809.49 o 
   3   1   2     2204.25     2402.56    101.50 o 
   5   1   2     7894.22     7471.87    173.88 o 
   7   1   2      293.20      354.48     14.69 o 
   9   1   2     1427.65     1358.34     35.99 o 
  11   1   2     7414.45     7102.45    165.21 o 
  13   1   2     9197.27     9085.40    210.71 o 
  15   1   2      754.09      738.86     31.99 o 
  17   1   2      277.35      294.39     15.72 o 
  19   1   2       30.42       39.72      8.85 o 
 -18   2   2      636.00      751.83     50.23 o 
 -16   2   2      225.26      245.31     11.33 o 
 -14   2   2        1.05       -1.25      4.17 o 
 -12   2   2     1314.11     1562.20    116.46 o 
 -10   2   2     2235.68     2152.26    106.29 o 
  -8   2   2       53.24       51.11      8.18 o 
  -6   2   2     4591.23     4433.62    125.64 o 
  -4   2   2      303.52      421.25     14.60 o 
  -2   2   2    11338.20    11084.40    309.01 o 
   0   2   2     6232.64     7311.12    204.83 o 
   2   2   2      826.92      899.04     28.20 o 
   4   2   2      750.70      671.82     19.19 o 
   6   2   2      436.25      467.71     21.28 o 
   8   2   2      172.15      183.62      9.17 o 
  10   2   2      592.97      573.48     36.42 o 
  12   2   2      378.38      378.94     14.06 o 
  14   2   2     4381.06     4302.45     94.90 o 
  16   2   2     1978.60     1919.92     52.70 o 
  18   2   2       72.82       73.69     11.04 o 
  20   2   2      347.37      483.30     45.00 o 
 -21   3   2        0.87       -2.41     13.05 o 
 -19   3   2      358.00      393.85     31.39 o 
 -17   3   2      190.12      174.11     25.70 o 
 -15   3   2       48.53       45.41      6.89 o 
 -13   3   2       42.71       47.50      6.53 o 
 -11   3   2      851.28      830.55     29.97 o 
  -9   3   2      444.50      515.54     17.42 o 
  -7   3   2     2010.58     2415.28     60.97 o 
  -5   3   2     1090.68      988.83     27.28 o 
  -3   3   2     1117.50     1194.93     31.70 o 
  -1   3   2        0.14       12.34      3.86 o 
   1   3   2       29.77       19.23      3.53 o 
   3   3   2     1025.93     1127.83     32.43 o 
   5   3   2       36.16       24.81      5.36 o 
   7   3   2      198.94      233.78     10.70 o 
   9   3   2     4027.45     4064.23    100.04 o 
  11   3   2     3146.12     3076.26     89.79 o 
  13   3   2       12.96        7.58      6.78 o 
  15   3   2      191.79      204.54     12.95 o 
  17   3   2       18.12        4.93      7.84 o 
  19   3   2        0.12        0.77     14.04 o 
 -20   4   2       15.39       32.14     13.48 o 
 -18   4   2        4.20       -6.08     15.60 o 
 -16   4   2       31.60       47.83     18.12 o 
 -14   4   2       22.37       17.67      7.49 o 
 -12   4   2       10.42        5.60      6.57 o 
 -10   4   2       35.09       34.12      6.95 o 
  -8   4   2       26.75       33.08      5.80 o 
  -6   4   2     3172.74     3136.73     79.92 o 
  -4   4   2    15784.52    15987.77    447.34 o 
  -2   4   2     7438.15     7556.83    214.22 o 
   0   4   2     6880.20     6398.35    181.74 o 
   2   4   2        0.23        3.76      5.65 o 
   4   4   2       26.47       56.93      9.88 o 
   6   4   2      908.94      904.44     31.88 o 
   8   4   2      305.30      340.88     19.03 o 
  10   4   2      552.85      550.68     62.50 o 
  12   4   2       90.60       78.59     16.20 o 
  14   4   2        5.20       -6.08      6.61 o 
  16   4   2      956.82      982.57     32.94 o 
  18   4   2       89.47      127.85     26.13 o 
 -19   5   2      128.97      171.76     31.95 o 
 -17   5   2       81.30       66.83     23.45 o 
 -15   5   2      110.18       94.96     23.23 o 
 -13   5   2      326.20      383.97     31.82 o 
 -11   5   2      189.28      193.72     14.28 o 
  -9   5   2      404.91      427.53     20.12 o 
  -7   5   2      675.59      714.89     27.34 o 
  -5   5   2      996.40      977.54     73.05 o 
  -3   5   2       94.67      128.57     14.37 o 
  -1   5   2     1008.25      902.89     41.50 o 
   1   5   2       39.51       36.17      9.81 o 
   3   5   2      899.61      909.92     45.02 o 
   5   5   2      537.26      550.42     48.24 o 
   7   5   2       16.37       48.24      8.87 o 
   9   5   2     1207.02     1276.82     63.08 o 
  11   5   2      157.40      159.71     17.20 o 
  13   5   2      363.28      380.64     26.94 o 
  15   5   2      228.70      213.34     21.70 o 
  17   5   2       14.43       13.78     12.61 o 
 -16   6   2      290.14      330.19     41.93 o 
 -14   6   2      466.16      368.88     42.64 o 
 -12   6   2        0.07       28.84      9.03 o 
 -10   6   2      339.09      326.27     19.63 o 
  -8   6   2       74.10      126.94     12.89 o 
  -6   6   2      121.17      143.82     24.62 o 
  -2   6   2      159.15      179.20     23.04 o 
   0   6   2       63.01       93.80     20.91 o 
   2   6   2     1789.26     1690.67     56.44 o 
   4   6   2     1158.96     1048.36     38.95 o 
   6   6   2      563.14      517.86     24.51 o 
   8   6   2      205.61      200.72     25.15 o 
  10   6   2      256.22      285.92     23.17 o 
  12   6   2        0.48       13.96     13.77 o 
  14   6   2       15.17       13.23     12.21 o 
 -15   7   2        9.06      -12.14     18.92 o 
 -13   7   2      115.22      105.95     26.93 o 
 -11   7   2       45.90       69.36     12.36 o 
  -9   7   2      161.77      162.35     15.66 o 
  -7   7   2      101.08      121.08     18.48 o 
  -5   7   2      121.15      145.71     26.89 o 
  -3   7   2       11.37       20.83     12.36 o 
  -1   7   2      381.26      365.06     37.17 o 
   1   7   2      178.21      167.52     19.40 o 
   3   7   2       95.38      114.46     13.54 o 
   5   7   2      220.54      216.39     29.98 o 
   7   7   2      168.91      194.57     16.78 o 
   9   7   2       43.77       91.26     16.26 o 
  11   7   2      101.67       89.02     17.17 o 
  13   7   2       19.02       50.35     15.78 o 
 -12   8   2      110.22       88.90     29.05 o 
 -10   8   2       84.83      109.77     15.57 o 
  -8   8   2       71.47       79.02     13.50 o 
  -6   8   2     2156.33     1866.28     65.19 o 
  -4   8   2      134.25      119.68     19.30 o 
  -2   8   2      360.69      313.83     48.53 o 
   0   8   2      112.48       96.19     19.16 o 
   2   8   2        9.20        9.92      9.28 o 
   4   8   2       21.56       24.78     10.47 o 
   6   8   2      372.21      408.75     25.05 o 
   8   8   2      239.71      239.40     24.49 o 
  10   8   2      593.13      663.40     41.50 o 
  -7   9   2      430.19      381.90     25.44 o 
  -5   9   2      255.35      299.10     30.78 o 
  -3   9   2       13.63        5.23     14.50 o 
  -1   9   2      164.29      189.48     24.26 o 
   1   9   2      131.68      132.42     16.73 o 
   3   9   2       69.39       41.32     12.83 o 
   5   9   2       34.64       37.90     21.35 o 
 -19   1   3       16.05       17.83     11.75 o 
 -17   1   3       14.67        6.90      4.50 o 
 -15   1   3      412.31      503.33     27.92 o 
 -13   1   3      325.70      419.07     30.95 o 
 -11   1   3     2109.87     2700.02    160.61 o 
  -9   1   3      970.01     1348.27     54.13 o 
  -7   1   3    11913.82    13386.01    492.48 o 
  -5   1   3     5784.80     6824.95    463.28 o 
  -3   1   3     6136.97     5721.16    195.94 o 
  -1   1   3    20329.18    20004.81    379.36 o 
   1   1   3     1759.49     1767.46     58.07 o 
   3   1   3       18.76       19.31      5.92 o 
   5   1   3      866.97      953.40     25.60 o 
   7   1   3       15.69       32.08      3.88 o 
   9   1   3      834.34      858.38     22.55 o 
  11   1   3     1701.48     1692.91     40.56 o 
  13   1   3     1663.03     1622.10     77.45 o 
  15   1   3      113.43      139.42     11.10 o 
  17   1   3       46.68       49.63     13.28 o 
  19   1   3        3.07       -1.89      6.97 o 
 -20   2   3       52.22       82.17     17.96 o 
 -18   2   3       34.17       39.26     10.72 o 
 -16   2   3       72.59       70.33      8.45 o 
 -14   2   3        2.69        4.73      3.92 o 
 -12   2   3      756.43      826.47     27.19 o 
 -10   2   3     3133.46     3270.71     79.94 o 
  -8   2   3    10096.08    10992.95    261.90 o 
  -6   2   3      828.98      796.24     21.79 o 
  -4   2   3     3743.63     3800.64    115.56 o 
  -2   2   3    17605.67    17036.00    473.54 o 
   0   2   3     1619.54     1642.00     41.58 o 
   2   2   3     3419.33     3310.71     79.96 o 
   4   2   3     3779.61     3812.13     82.17 o 
   6   2   3     3121.30     3116.40     68.22 o 
   8   2   3       27.18       50.32      5.65 o 
  10   2   3      743.93      719.75     20.63 o 
  12   2   3     1331.82     1315.10     33.72 o 
  14   2   3     1156.54     1161.87     31.50 o 
  16   2   3      174.67      160.82     14.89 o 
  18   2   3        2.40        4.13      7.81 o 
 -21   3   3      940.34     1074.81     68.59 o 
 -19   3   3      446.02      453.53     49.41 o 
 -17   3   3      124.57       98.08     15.27 o 
 -15   3   3        0.08       -0.50      4.13 o 
 -13   3   3      425.19      413.83     19.33 o 
 -11   3   3      531.95      647.10     24.63 o 
  -9   3   3     1739.77     1993.20     68.05 o 
  -7   3   3      416.02      452.10     14.78 o 
  -5   3   3      779.83      847.66     23.96 o 
  -3   3   3      473.44      546.79     19.82 o 
  -1   3   3      311.69      312.65     13.04 o 
   1   3   3     2505.37     2598.50     65.08 o 
   3   3   3      332.74      333.77     14.44 o 
   5   3   3       78.98       76.30      6.27 o 
   7   3   3      475.92      395.29     14.71 o 
   9   3   3      911.00      978.46     28.94 o 
  11   3   3     5103.30     4953.71    140.14 o 
  13   3   3      136.27      158.90     11.24 o 
  15   3   3       58.19       59.15     10.24 o 
  17   3   3       10.28        0.35      7.75 o 
 -20   4   3        0.78       -8.48      9.49 o 
 -18   4   3       48.16       58.01     20.63 o 
 -16   4   3      412.24      400.44     79.09 o 
 -14   4   3        1.06        1.00      4.97 o 
 -12   4   3       23.54       27.59      6.78 o 
 -10   4   3      764.75      712.31     26.92 o 
  -8   4   3        0.21        3.51      3.78 o 
  -6   4   3     1568.07     1759.26     55.73 o 
  -4   4   3     5878.27     6070.05    149.21 o 
  -2   4   3     1159.93     1299.28     41.54 o 
   0   4   3       73.05       97.98     13.19 o 
   2   4   3      403.18      371.68     14.62 o 
   4   4   3      102.20       92.31      8.33 o 
   6   4   3     1582.15     1525.55     48.99 o 
   8   4   3     1336.06     1416.52     46.62 o 
  10   4   3      780.33      723.93     28.71 o 
  12   4   3      750.58      818.19     46.76 o 
  14   4   3      363.52      344.56     19.99 o 
  16   4   3      410.28      441.85     23.74 o 
 -19   5   3       17.27       -3.72     18.08 o 
 -17   5   3      301.37      278.04     35.95 o 
 -15   5   3      480.76      440.75     44.07 o 
 -13   5   3     1837.71     1853.61     53.22 o 
 -11   5   3        2.90        8.29      5.70 o 
  -9   5   3     1269.70     1269.82     37.90 o 
  -7   5   3     1936.05     1994.89     54.33 o 
  -5   5   3      153.02      160.75     22.11 o 
  -3   5   3      624.12      748.84     27.86 o 
  -1   5   3        2.89       10.99      4.90 o 
   1   5   3      760.13      818.95     31.48 o 
   3   5   3      413.66      402.96     19.35 o 
   5   5   3       85.77       79.82     12.92 o 
   7   5   3     4086.54     3950.09    116.97 o 
   9   5   3     5432.51     5536.39    196.84 o 
  11   5   3       75.07      104.69     15.35 o 
  13   5   3      314.86      319.30     24.81 o 
  15   5   3      194.78      204.85     21.49 o 
 -18   6   3       78.49       45.66     25.18 o 
 -16   6   3        3.84       -3.24     16.75 o 
 -14   6   3        7.82        9.47     12.45 o 
 -12   6   3      376.50      385.32     25.71 o 
 -10   6   3      357.31      317.64     16.31 o 
  -8   6   3      402.36      420.70     18.46 o 
  -6   6   3     3336.51     3272.93    102.12 o 
  -4   6   3     4540.44     4258.25    158.26 o 
  -2   6   3       12.62       10.14     14.17 o 
   0   6   3      890.93      864.05     42.71 o 
   2   6   3        0.63        6.02      6.77 o 
   4   6   3       45.20       45.39      9.34 o 
   6   6   3      212.05      239.92     16.59 o 
   8   6   3      225.99      238.68     21.05 o 
  10   6   3      105.35      115.14     17.97 o 
  12   6   3       34.42       30.97     12.67 o 
  14   6   3      171.18      163.16     20.95 o 
 -15   7   3        6.32       10.89     19.29 o 
 -13   7   3       15.47       18.97     13.94 o 
 -11   7   3       28.13       23.85      9.18 o 
  -9   7   3       57.09       28.16     11.58 o 
  -7   7   3      134.25      150.41     14.79 o 
  -5   7   3       80.83       77.09     15.97 o 
  -3   7   3       22.90        4.73     10.87 o 
  -1   7   3       89.24       93.98     16.19 o 
   1   7   3       11.68        7.70      8.19 o 
   3   7   3        0.58      -10.59      7.06 o 
   5   7   3      400.79      405.97     24.38 o 
   7   7   3     1036.52      950.59     54.71 o 
   9   7   3     1046.91     1069.95     57.24 o 
  11   7   3      210.26      186.25     22.51 o 
 -12   8   3       11.38        1.19     14.64 o 
 -10   8   3        1.99        1.05     11.14 o 
  -8   8   3       50.17       51.42     12.13 o 
  -6   8   3      848.01      769.20     50.57 o 
  -4   8   3      521.54      497.73     41.60 o 
  -2   8   3        2.07        6.59     12.95 o 
   0   8   3       35.36       21.29     14.20 o 
   2   8   3      283.24      291.64     21.15 o 
   4   8   3       11.85       19.22      9.82 o 
   6   8   3      185.46      219.28     64.47 o 
   8   8   3       13.80       22.15     12.74 o 
  -7   9   3      305.89      293.89     26.62 o 
  -5   9   3      141.56      100.00     25.19 o 
  -3   9   3      150.79      168.65     23.18 o 
  -1   9   3      113.13      105.17     19.68 o 
   1   9   3       50.08       67.49     14.65 o 
   3   9   3       14.93       21.82     16.86 o 
 -20   0   4        0.20       -6.21     11.52 o 
 -18   0   4      128.27      158.02     19.98 o 
 -16   0   4      534.33      688.28     40.06 o 
 -14   0   4      354.65      473.38     66.29 o 
 -12   0   4     1618.68     1793.60     96.29 o 
 -10   0   4    12285.51    14155.67    581.11 o 
  -8   0   4     1190.38     1476.90     77.68 o 
  -6   0   4    22962.18    20597.05    980.17 o 
  -4   0   4    37015.11    33706.24   1111.04 o 
  -2   0   4    11280.63    10829.20    286.02 o 
   0   0   4     7866.05     6552.60    209.96 o 
   2   0   4    21292.73    21119.49    560.16 o 
   4   0   4    28209.01    29004.76    767.68 o 
   6   0   4     3104.51     2858.84     80.07 o 
   8   0   4      465.83      447.06     26.62 o 
  10   0   4     1893.21     1839.04     68.41 o 
  12   0   4     3285.91     3135.57    131.58 o 
  14   0   4     1322.62     1217.48     52.02 o 
  16   0   4      242.98      244.03     20.92 o 
  18   0   4        9.48       11.73     11.16 o 
 -19   1   4       50.91       65.52      9.99 o 
 -17   1   4       81.42       94.13     10.98 o 
 -15   1   4        2.60        9.44      3.78 o 
 -13   1   4       54.29       58.24     13.79 o 
 -11   1   4     1555.02     2337.46    156.09 o 
  -9   1   4     5844.57     7082.64    264.15 o 
  -7   1   4      614.24      572.82     23.51 o 
  -5   1   4     3642.40     2865.60    100.75 o 
  -3   1   4      106.54      147.27      7.01 o 
  -1   1   4     1251.34      915.55     19.13 o 
   1   1   4     7383.81     6321.96    167.30 o 
   3   1   4     2982.95     3582.08     75.85 o 
   5   1   4     4846.10     5049.41    106.35 o 
   7   1   4       27.55       21.27      3.86 o 
   9   1   4      463.88      462.46     19.73 o 
  11   1   4      185.99      199.61     16.08 o 
  13   1   4       21.97       17.43      6.38 o 
  15   1   4        0.45       -1.62      5.70 o 
  17   1   4      373.78      351.51     18.19 o 
  19   1   4       28.38       31.59      9.12 o 
 -20   2   4        0.08        1.22      8.64 o 
 -18   2   4      439.97      453.65     28.63 o 
 -16   2   4        8.03        3.60      3.91 o 
 -14   2   4       77.50      102.33      6.70 o 
 -12   2   4       87.94       82.44      5.47 o 
 -10   2   4     5210.19     5174.97    123.66 o 
  -8   2   4     7519.23     7797.91    192.40 o 
  -6   2   4        0.06       18.62      3.67 o 
  -4   2   4      741.77      866.92     37.04 o 
  -2   2   4      814.13      962.33     30.31 o 
   0   2   4     5339.94     4859.73    117.65 o 
   2   2   4     6750.36     6792.23    143.14 o 
   4   2   4      985.02     1147.27     30.39 o 
   6   2   4       25.60       45.12      4.58 o 
   8   2   4       58.24       36.54      4.93 o 
  10   2   4      972.24      909.38     24.92 o 
  12   2   4     2854.36     2634.87     67.84 o 
  14   2   4      102.17      113.60     10.60 o 
  16   2   4      235.88      266.72     20.47 o 
  18   2   4       16.18        3.32      7.42 o 
 -19   3   4        6.19        6.93      7.42 o 
 -17   3   4       60.45       76.98     15.54 o 
 -15   3   4       27.68       37.96      6.31 o 
 -13   3   4     2501.21     2747.99     71.18 o 
 -11   3   4     1234.72     1387.06     38.10 o 
  -9   3   4        0.19       17.77      3.62 o 
  -7   3   4       25.09       23.45      3.32 o 
  -5   3   4      347.65      315.71     11.52 o 
  -3   3   4      883.73      881.99     29.39 o 
  -1   3   4       12.26       30.98      5.47 o 
   1   3   4      314.53      267.84     10.34 o 
   3   3   4        5.06       -1.81      3.72 o 
   5   3   4     2611.64     2289.31     58.32 o 
   7   3   4     2106.77     2039.23     53.11 o 
   9   3   4     1241.08     1116.49     47.64 o 
  11   3   4      108.26      118.93     19.36 o 
  13   3   4       11.53       13.16      6.95 o 
  15   3   4        6.50        7.33      8.85 o 
  17   3   4       41.56       31.83     10.03 o 
 -20   4   4       91.01       81.37     23.42 o 
 -18   4   4      119.93       96.90     16.52 o 
 -16   4   4      108.55      138.89     17.70 o 
 -14   4   4       19.63       15.08      6.36 o 
 -12   4   4      234.63      225.08     21.61 o 
 -10   4   4      521.29      599.41     22.69 o 
  -8   4   4      123.67      106.82     13.14 o 
  -6   4   4     2225.47     2370.73     61.43 o 
  -4   4   4       10.34        0.30      3.63 o 
  -2   4   4       33.13       52.89      6.50 o 
   0   4   4     3697.84     3547.41     88.78 o 
   2   4   4      785.58      811.69     23.98 o 
   4   4   4       73.43      131.83      7.70 o 
   6   4   4     1986.08     1959.11     61.01 o 
   8   4   4       50.02       50.24     10.63 o 
  10   4   4        2.23       16.80      7.37 o 
  12   4   4      492.47      480.13     25.91 o 
  14   4   4       24.83       28.69      8.00 o 
  16   4   4      216.41      208.09     32.24 o 
 -19   5   4        5.57       19.35     18.47 o 
 -17   5   4      264.59      222.68     22.59 o 
 -15   5   4     1164.58     1096.33     43.85 o 
 -13   5   4      247.94      218.51     17.03 o 
 -11   5   4       96.16      102.89      9.37 o 
  -9   5   4      221.08      206.24     11.99 o 
  -7   5   4       81.62      108.68     12.27 o 
  -5   5   4      324.61      303.40     37.39 o 
  -3   5   4       35.74       31.06      8.01 o 
  -1   5   4       11.94       30.57     15.01 o 
   1   5   4       56.94       49.36      8.04 o 
   3   5   4      103.13       74.58      9.58 o 
   5   5   4     1682.13     1560.79     51.66 o 
   7   5   4      304.80      353.22     24.19 o 
   9   5   4     2349.65     2306.50     90.44 o 
  11   5   4      175.64      183.97     19.47 o 
  13   5   4       17.97       34.69     12.63 o 
  15   5   4      503.27      554.66     35.02 o 
 -18   6   4       13.49       15.92     21.53 o 
 -16   6   4      202.84      200.45     32.86 o 
 -14   6   4      109.68       95.57     13.76 o 
 -12   6   4      362.87      343.73     17.52 o 
 -10   6   4      330.94      339.90     22.14 o 
  -8   6   4      391.45      381.39     17.32 o 
  -6   6   4       90.32       79.51     12.30 o 
  -4   6   4     1282.24     1131.81     73.94 o 
  -2   6   4     2579.16     2458.28     96.87 o 
   0   6   4     1375.73     1297.45     48.07 o 
   2   6   4      154.43      152.25     13.59 o 
   4   6   4      319.14      270.43     27.95 o 
   6   6   4        0.99      -10.41      7.49 o 
   8   6   4      257.95      270.19     68.12 o 
  10   6   4       13.84       -0.19      9.90 o 
  12   6   4       29.75       15.35     11.94 o 
  14   6   4       26.40       37.03     15.03 o 
 -15   7   4     1061.00     1021.49     78.43 o 
 -13   7   4      570.63      629.29     39.62 o 
 -11   7   4      153.47      204.06     16.85 o 
  -9   7   4       22.52       25.66      9.86 o 
  -7   7   4        5.24       17.81     11.88 o 
  -5   7   4       42.46       33.88     19.12 o 
  -3   7   4     1025.51      963.85     47.99 o 
  -1   7   4       18.55       22.19     12.55 o 
   1   7   4      602.74      560.04     26.86 o 
   3   7   4      213.93      211.41     19.60 o 
   5   7   4      138.30      104.89     16.63 o 
   7   7   4     1187.60     1238.47     58.16 o 
   9   7   4      101.22      114.37     18.39 o 
  11   7   4       26.57       51.42     16.56 o 
 -12   8   4       14.15       10.61     23.27 o 
 -10   8   4        6.26        0.06     12.97 o 
  -8   8   4      212.33      239.46     19.30 o 
  -6   8   4     1047.81     1009.46     52.70 o 
  -4   8   4       20.05       40.25     15.71 o 
  -2   8   4      255.09      177.91     21.66 o 
   0   8   4      297.05      362.66     28.90 o 
   2   8   4       30.11       26.95     10.52 o 
   4   8   4        6.34       -1.93     11.03 o 
   6   8   4        1.35       15.75     12.48 o 
   8   8   4       66.81       48.29     16.25 o 
  -7   9   4        2.74       -2.83     10.51 o 
  -5   9   4      137.65      170.51     24.27 o 
  -3   9   4       45.45       33.38     30.45 o 
  -1   9   4       95.71      129.84     17.35 o 
   1   9   4        4.80       12.51     10.77 o 
   3   9   4       24.84       32.33     14.97 o 
 -21   1   5       67.93       74.57     15.10 o 
 -19   1   5      277.91      306.43     38.60 o 
 -17   1   5        0.37        3.65      5.74 o 
 -15   1   5      109.47      157.79     10.88 o 
 -13   1   5      570.77      588.97     27.38 o 
 -11   1   5      181.14      203.31     11.16 o 
  -9   1   5        5.78       11.48      2.23 o 
  -7   1   5     2996.11     3119.36    152.17 o 
  -5   1   5     5998.79     5849.53    163.98 o 
  -3   1   5       21.29       17.25      4.30 o 
  -1   1   5      788.07      744.41     19.85 o 
   1   1   5     2631.78     2709.84     64.00 o 
   3   1   5      378.48      382.80     11.58 o 
   5   1   5     9786.85    10049.48    207.87 o 
   7   1   5     1034.33     1084.45     27.19 o 
   9   1   5     1538.85     1473.56     35.94 o 
  11   1   5       11.25       12.46      6.10 o 
  13   1   5       76.20       71.41      8.91 o 
  15   1   5      370.50      420.50     19.39 o 
  17   1   5       29.85       38.05      9.03 o 
 -22   2   5      187.85      157.38     30.20 o 
 -20   2   5       18.41       16.86     11.31 o 
 -18   2   5      201.72      239.30     29.39 o 
 -16   2   5       44.83       41.39      9.95 o 
 -14   2   5      296.06      332.03     19.74 o 
 -12   2   5      298.83      358.69     13.85 o 
 -10   2   5       13.83       36.01      4.17 o 
  -8   2   5     6563.56     6884.44    212.41 o 
  -6   2   5        0.11        1.56      2.65 o 
  -4   2   5     2356.44     2078.02     69.90 o 
  -2   2   5       38.26       35.29      3.79 o 
   0   2   5       23.52       29.48      2.95 o 
   2   2   5     2296.13     2457.22     54.24 o 
   4   2   5      316.83      309.91     16.03 o 
   6   2   5      305.00      310.86     13.40 o 
   8   2   5        0.37        1.34      2.94 o 
  10   2   5     2212.63     2046.96     48.37 o 
  12   2   5      388.70      337.00     16.19 o 
  14   2   5      397.04      377.96     18.18 o 
  16   2   5        0.07        9.19      7.31 o 
 -21   3   5       11.88        8.60     15.57 o 
 -19   3   5      264.80      272.79     34.85 o 
 -17   3   5      567.09      459.50     59.80 o 
 -15   3   5      130.37      122.19     12.13 o 
 -13   3   5       98.02       92.38      7.32 o 
 -11   3   5     1047.33     1166.58     32.63 o 
  -9   3   5     1224.74     1204.03     35.54 o 
  -7   3   5      161.63      172.92     13.02 o 
  -5   3   5      496.00      420.16     15.01 o 
  -3   3   5       78.12      101.61      9.23 o 
  -1   3   5      109.80      138.95      7.32 o 
   1   3   5     5094.45     5098.33    124.47 o 
   3   3   5      938.20     1060.18     29.62 o 
   5   3   5     4306.18     4502.57    109.58 o 
   7   3   5      502.99      486.01     30.09 o 
   9   3   5      980.21      898.59     32.79 o 
  11   3   5      195.99      184.10     11.96 o 
  13   3   5      223.85      217.00     15.69 o 
  15   3   5       23.94       36.42      9.80 o 
  17   3   5      130.98      136.68     18.25 o 
 -20   4   5        0.19       -0.52     10.48 o 
 -18   4   5      324.28      282.00     25.02 o 
 -16   4   5      154.32      115.61     16.35 o 
 -14   4   5      196.06      226.88     19.92 o 
 -12   4   5       16.94       12.67      5.57 o 
 -10   4   5      356.46      369.73     14.19 o 
  -8   4   5     1658.21     1627.13     44.36 o 
  -6   4   5      228.84      243.24     11.33 o 
  -4   4   5     1395.01     1354.26     43.93 o 
  -2   4   5      493.81      496.35     19.61 o 
   0   4   5     4116.47     4038.48    100.46 o 
   2   4   5      389.95      381.68     19.22 o 
   4   4   5     2248.27     2253.44     58.78 o 
   6   4   5        0.41       21.11      8.37 o 
   8   4   5     1735.13     1753.91     56.12 o 
  10   4   5     1201.39     1206.65     42.67 o 
  12   4   5        8.77        1.03      6.17 o 
  14   4   5       11.47        6.90      7.98 o 
  16   4   5        2.01       -3.06      7.99 o 
 -19   5   5        2.06        4.99     12.25 o 
 -17   5   5       24.43        4.60     11.16 o 
 -15   5   5      184.66      158.16     15.54 o 
 -13   5   5        1.32       14.12     12.24 o 
 -11   5   5      269.25      266.99     17.60 o 
  -9   5   5        3.14        0.37      4.89 o 
  -7   5   5     1033.98     1046.91     37.77 o 
  -5   5   5     3740.98     3780.17    112.51 o 
  -3   5   5      745.11      767.11     28.46 o 
  -1   5   5       83.59      102.42      7.37 o 
   1   5   5       24.82       19.17      7.35 o 
   3   5   5      295.93      296.46     16.86 o 
   5   5   5       98.04       78.57     12.59 o 
   7   5   5     1525.35     1441.08     61.22 o 
   9   5   5      222.11      259.97     27.49 o 
  11   5   5       70.05       67.38     14.52 o 
  13   5   5       44.04       42.97     23.73 o 
  15   5   5        0.23        7.73     10.53 o 
 -18   6   5        1.23       -7.38     17.64 o 
 -16   6   5       20.53       11.06     10.45 o 
 -14   6   5      340.98      360.85     23.15 o 
 -12   6   5      292.17      307.96     20.46 o 
 -10   6   5     1136.46     1127.06     35.80 o 
  -8   6   5      103.59      101.33     12.96 o 
  -6   6   5      144.95      167.83     14.93 o 
  -4   6   5      260.92      255.58     49.07 o 
  -2   6   5        1.01       -2.37      9.72 o 
   0   6   5       16.01       -0.54      9.31 o 
   2   6   5      228.11      208.95     15.35 o 
   4   6   5        0.73        3.11      9.41 o 
   6   6   5       25.01       33.57     18.32 o 
   8   6   5      893.80      895.87     45.36 o 
  10   6   5      397.32      424.96     30.64 o 
  12   6   5        0.26       24.19     15.07 o 
 -15   7   5        5.81      -16.11     20.25 o 
 -13   7   5       17.64       49.99     11.92 o 
 -11   7   5       22.75       36.59     15.04 o 
  -9   7   5       66.65       79.68     12.17 o 
  -7   7   5      238.61      232.19     22.62 o 
  -5   7   5       57.47       66.84     15.61 o 
  -3   7   5      157.29      153.93     19.00 o 
  -1   7   5      250.98      267.08     23.64 o 
   1   7   5      275.07      281.05     19.03 o 
   3   7   5      237.89      227.96     17.64 o 
   5   7   5       34.35       35.16     12.28 o 
   7   7   5     3501.41     3450.60    132.50 o 
   9   7   5      518.37      530.15     34.88 o 
  11   7   5        1.38       -1.65     16.46 o 
 -12   8   5       74.20       70.11     19.03 o 
 -10   8   5        1.63       12.10     13.46 o 
  -8   8   5       12.42        9.21      9.87 o 
  -6   8   5      382.14      352.09     37.59 o 
  -4   8   5      223.68      175.24     21.69 o 
  -2   8   5       35.59        2.98      9.13 o 
   0   8   5      141.13      118.00     17.19 o 
   2   8   5       14.84       10.25     12.37 o 
   4   8   5      142.90      147.44     20.53 o 
   6   8   5        4.85        3.48     12.05 o 
  -7   9   5       70.38       55.10     14.00 o 
  -5   9   5        8.91       25.80     15.76 o 
  -3   9   5      102.14       99.36     15.73 o 
  -1   9   5      186.46      207.85     33.10 o 
   1   9   5       92.99      115.25     20.73 o 
 -22   0   6      537.79      637.33     54.22 o 
 -20   0   6      239.41      203.10     28.17 o 
 -18   0   6      739.40      677.71     50.54 o 
 -16   0   6       72.68       88.84      9.78 o 
 -14   0   6       97.32       58.46      7.41 o 
 -12   0   6     1462.92     1368.55     49.30 o 
 -10   0   6      239.65      297.68     23.95 o 
  -8   0   6     3853.72     3860.03    190.64 o 
  -6   0   6     1717.21     1638.84     82.10 o 
  -4   0   6      679.47      449.73     14.30 o 
  -2   0   6     3598.50     3560.67    115.97 o 
   0   0   6       27.51        8.27      4.06 o 
   2   0   6     2660.58     2973.14     82.52 o 
   4   0   6        0.82       -4.59      3.06 o 
   6   0   6     3946.80     4024.68    136.17 o 
   8   0   6     1359.35     1205.74     79.05 o 
  10   0   6      100.44       88.66     15.20 o 
  12   0   6      601.29      558.44     30.26 o 
  14   0   6      131.06      172.89     18.22 o 
  16   0   6     2453.04     2633.21    125.79 o 
 -23   1   6       34.40       19.35     20.72 o 
 -21   1   6      343.21      270.13     34.84 o 
 -19   1   6      121.57       99.02     32.58 o 
 -17   1   6      175.76      145.40     14.61 o 
 -15   1   6       49.41       58.96      4.88 o 
 -13   1   6        5.11        4.77      2.75 o 
 -11   1   6        4.56        3.89      2.48 o 
  -9   1   6        4.22        1.41      4.53 o 
  -7   1   6      342.08      390.36     18.55 o 
  -5   1   6     4313.40     3768.41     88.87 o 
  -3   1   6      243.79      297.17      8.34 o 
  -1   1   6     5697.98     4993.05    103.85 o 
   1   1   6     2119.68     2146.13     46.99 o 
   3   1   6    22209.67    23582.44    481.42 o 
   5   1   6        1.60        3.00      2.93 o 
   7   1   6      469.21      474.92     19.43 o 
   9   1   6      223.71      191.68     11.21 o 
  11   1   6      340.00      357.94     16.16 o 
  13   1   6       69.75       63.09     11.49 o 
  15   1   6      316.24      313.46     18.12 o 
  17   1   6      179.09      186.37     15.17 o 
 -22   2   6       95.55      106.31     17.47 o 
 -20   2   6      204.06      183.51     50.74 o 
 -18   2   6      235.80      170.59     20.64 o 
 -16   2   6        0.38       -4.55      7.24 o 
 -14   2   6      521.80      540.57     15.69 o 
 -12   2   6     1553.20     1587.89     42.32 o 
 -10   2   6       65.24       31.96      6.45 o 
  -8   2   6     4977.91     4955.53    119.98 o 
  -6   2   6      930.57     1045.24     33.16 o 
  -4   2   6      333.14      370.97     14.08 o 
  -2   2   6     1143.85     1289.46     34.08 o 
   0   2   6        0.14       -3.07      2.72 o 
   2   2   6       65.11       67.99      6.12 o 
   4   2   6        0.00        3.68      3.44 o 
   6   2   6       10.78        6.77      3.33 o 
   8   2   6       47.07       40.05      5.50 o 
  10   2   6       81.98       81.75      7.40 o 
  12   2   6       40.59       29.60      7.17 o 
  14   2   6       72.55       65.44     10.96 o 
  16   2   6      636.36      699.37     27.65 o 
 -23   3   6        2.80       10.59     16.97 o 
 -21   3   6       17.33       32.72     20.16 o 
 -19   3   6       11.16       -5.64     11.94 o 
 -17   3   6      676.59      557.25     25.41 o 
 -15   3   6       23.43       10.44     10.54 o 
 -13   3   6      183.90      153.52      9.26 o 
 -11   3   6      256.80      252.72     10.72 o 
  -9   3   6      205.05      167.28     14.49 o 
  -7   3   6       10.09       12.51      4.06 o 
  -5   3   6      104.50       57.60      6.67 o 
  -3   3   6      312.41      306.88     13.31 o 
  -1   3   6      381.67      443.33     14.92 o 
   1   3   6     1847.50     1848.02     48.12 o 
   3   3   6       99.11       92.78      6.67 o 
   5   3   6      168.55      217.08     12.97 o 
   7   3   6      259.81      255.13     14.16 o 
   9   3   6      300.70      298.62     15.99 o 
  11   3   6       56.87       44.66      7.87 o 
  13   3   6      298.06      303.10     28.51 o 
  15   3   6       99.54      103.92     13.80 o 
 -22   4   6       27.29       64.71     23.43 o 
 -20   4   6      429.74      433.01     45.24 o 
 -18   4   6       61.35       85.31     16.24 o 
 -16   4   6      803.44      732.18     39.14 o 
 -14   4   6       16.76       12.59      9.26 o 
 -12   4   6      274.75      280.43     21.43 o 
 -10   4   6      805.56      807.83     24.31 o 
  -8   4   6        8.83        9.88      4.94 o 
  -6   4   6     1908.00     1746.32     47.14 o 
  -4   4   6      589.67      588.54     22.77 o 
  -2   4   6     1507.85     1597.43     43.26 o 
   0   4   6      753.65      838.54     34.27 o 
   2   4   6      365.43      338.30     13.15 o 
   4   4   6       47.45       57.53      6.28 o 
   6   4   6     2034.13     1971.95     76.99 o 
   8   4   6       46.53       41.67      8.62 o 
  10   4   6     1075.09     1110.97     40.63 o 
  12   4   6      109.68       84.85     11.77 o 
  14   4   6      349.99      344.81     21.54 o 
 -21   5   6       55.36       38.29     15.32 o 
 -19   5   6       59.35       49.89     15.02 o 
 -17   5   6       29.23       48.32     14.51 o 
 -15   5   6       82.05       53.21     13.52 o 
 -13   5   6      348.39      367.43     21.32 o 
 -11   5   6      209.54      240.11     13.78 o 
  -9   5   6      222.25      211.29     11.92 o 
  -7   5   6       50.45       51.64      8.42 o 
  -5   5   6     1686.84     1589.00     43.94 o 
  -3   5   6       54.05       44.87     10.04 o 
  -1   5   6      208.10      211.74     13.95 o 
   1   5   6     1336.44     1380.60     46.41 o 
   3   5   6      433.22      374.62     19.09 o 
   5   5   6        8.46       11.76      8.30 o 
   7   5   6       65.28       57.07     12.53 o 
   9   5   6      298.03      282.77     23.15 o 
  11   5   6      540.64      566.43     34.20 o 
  13   5   6      294.52      305.25     26.16 o 
 -18   6   6      301.91      311.40     23.70 o 
 -16   6   6       14.41       17.34     10.45 o 
 -14   6   6      271.50      260.49     26.65 o 
 -12   6   6        6.56       11.54      8.96 o 
 -10   6   6     1014.38     1025.63     36.66 o 
  -8   6   6      221.67      252.55     17.46 o 
  -6   6   6       90.63       79.15     10.37 o 
  -4   6   6      877.01      857.12     42.83 o 
  -2   6   6     1114.25     1109.32     40.76 o 
   0   6   6      898.20      787.33     31.75 o 
   2   6   6      627.55      594.83     26.54 o 
   4   6   6      185.28      195.94     28.29 o 
   6   6   6      202.09      176.69     19.09 o 
   8   6   6      523.19      515.14     36.27 o 
  10   6   6       43.42       59.53     29.04 o 
  12   6   6        0.54        3.34     16.50 o 
 -17   7   6        7.76       -3.16     19.64 o 
 -15   7   6      255.32      173.47     18.27 o 
 -13   7   6       43.55       46.06     12.09 o 
 -11   7   6        8.27       17.68     13.31 o 
  -9   7   6       24.87       19.57      9.28 o 
  -7   7   6       22.83       18.25     13.07 o 
  -5   7   6      592.28      520.70     32.96 o 
  -3   7   6      461.87      456.42     31.03 o 
  -1   7   6      417.00      399.31     22.87 o 
   1   7   6       25.98       26.29     14.51 o 
   3   7   6      117.11      130.29     26.94 o 
   5   7   6      246.34      211.42     21.95 o 
   7   7   6      223.00      200.77     22.81 o 
   9   7   6       57.89       56.76     15.73 o 
 -12   8   6       65.92       61.14     18.14 o 
 -10   8   6        0.16        7.95     14.81 o 
  -8   8   6       73.26       69.69     21.30 o 
  -6   8   6      164.10      154.75     20.99 o 
  -4   8   6      184.82      210.08     23.36 o 
  -2   8   6      672.73      656.44     31.88 o 
   0   8   6       16.92       19.65      9.93 o 
   2   8   6       37.28       31.52     13.78 o 
   4   8   6        6.32        1.48     13.37 o 
   6   8   6       69.21       26.60     14.10 o 
  -7   9   6       68.24       78.54     38.78 o 
  -5   9   6        0.59       26.40     15.78 o 
  -3   9   6      187.51      192.86     19.74 o 
  -1   9   6       25.30       20.51     11.68 o 
 -23   1   7        7.90       13.02     11.70 o 
 -21   1   7       97.07       88.40     15.31 o 
 -19   1   7      185.65      180.46     17.93 o 
 -17   1   7      206.89      169.99     12.75 o 
 -15   1   7       40.97       42.83      9.28 o 
 -13   1   7      122.88      113.59      7.04 o 
 -11   1   7     1277.83     1339.01     52.61 o 
  -9   1   7     2121.76     2108.29     77.14 o 
  -7   1   7       29.78       17.84      5.04 o 
  -5   1   7      452.38      419.97     10.95 o 
  -3   1   7     3804.56     3844.39     80.31 o 
  -1   1   7     2532.39     2617.12     62.19 o 
   1   1   7      852.26      912.22     22.40 o 
   3   1   7     1364.84     1390.05     32.81 o 
   5   1   7      187.25      186.70      9.38 o 
   7   1   7      254.02      217.76     11.59 o 
   9   1   7      389.61      397.79     16.76 o 
  11   1   7       43.58       37.26      7.25 o 
  13   1   7        1.28        1.26      6.11 o 
  15   1   7       47.56       51.43     11.24 o 
 -24   2   7      102.18      115.02     28.51 o 
 -22   2   7      344.13      316.80     46.57 o 
 -20   2   7      257.59      330.53     67.69 o 
 -18   2   7      806.29      945.42    127.99 o 
 -16   2   7        4.66       -1.53      6.62 o 
 -14   2   7     1197.73     1238.95     42.18 o 
 -12   2   7       45.08       67.81      5.08 o 
 -10   2   7     2698.64     2743.36     68.68 o 
  -8   2   7      385.66      401.48     16.37 o 
  -6   2   7      744.99      796.53     26.73 o 
  -4   2   7      942.61     1051.65     32.91 o 
  -2   2   7      319.55      300.62      8.83 o 
   0   2   7        9.44       36.02      3.67 o 
   2   2   7       50.33       38.39      5.12 o 
   4   2   7      341.07      209.71     10.45 o 
   6   2   7      682.51      726.76     21.55 o 
   8   2   7       70.43       73.09      7.34 o 
  10   2   7      104.49      129.40     10.61 o 
  12   2   7        1.87        2.72      5.79 o 
  14   2   7      705.72      765.42     29.52 o 
  16   2   7       24.79       26.27      9.00 o 
 -23   3   7      556.33      523.84     52.92 o 
 -21   3   7      127.21       77.46     22.34 o 
 -19   3   7      110.65       99.19     22.75 o 
 -17   3   7      215.40      156.18     13.38 o 
 -15   3   7       35.88       47.56     11.47 o 
 -13   3   7      188.07      206.59     17.99 o 
 -11   3   7      388.96      421.08     14.63 o 
  -9   3   7      341.32      370.21     17.01 o 
  -7   3   7     1015.70      991.83     32.59 o 
  -5   3   7      793.78      778.84     35.02 o 
  -3   3   7       34.74       38.71      4.76 o 
  -1   3   7       13.13        9.99      3.66 o 
   1   3   7     2395.67     2477.69     56.06 o 
   3   3   7      556.12      534.02     17.46 o 
   5   3   7     1911.53     1886.55     58.22 o 
   7   3   7      797.18      715.27     21.60 o 
   9   3   7      928.61      782.28     23.69 o 
  11   3   7       47.09       49.92      8.50 o 
  13   3   7      144.43      185.74     20.36 o 
  15   3   7       14.60       12.36      9.42 o 
 -22   4   7       30.47       23.67     19.84 o 
 -20   4   7      248.73      250.10     24.66 o 
 -18   4   7        0.55        4.96     10.33 o 
 -16   4   7        0.98        9.50      9.73 o 
 -14   4   7        5.63        6.87      8.62 o 
 -12   4   7      109.65      142.18     12.37 o 
 -10   4   7      226.56      239.76     12.15 o 
  -8   4   7      883.50      862.64     26.51 o 
  -6   4   7      599.06      638.14     20.84 o 
  -4   4   7      421.54      529.67     18.39 o 
  -2   4   7        6.64       11.48      8.14 o 
   0   4   7      267.30      311.75     12.79 o 
   2   4   7       82.61       72.09      6.51 o 
   4   4   7      667.47      606.85     24.08 o 
   6   4   7       35.28       52.43      8.77 o 
   8   4   7       17.33       14.02      7.61 o 
  10   4   7       69.31       59.05      8.93 o 
  12   4   7        9.80        2.90      7.73 o 
  14   4   7        6.08        0.13      8.28 o 
 -21   5   7       15.34        8.34     13.66 o 
 -19   5   7      100.58       70.91     16.60 o 
 -17   5   7      410.37      347.49     27.93 o 
 -15   5   7      686.67      626.87     39.54 o 
 -13   5   7      327.61      292.30     19.21 o 
 -11   5   7     1056.92     1072.12     33.39 o 
  -9   5   7     1033.00     1032.91     38.27 o 
  -7   5   7       56.32       79.19      9.52 o 
  -5   5   7     1134.91     1181.16     34.60 o 
  -3   5   7      466.73      493.04     21.79 o 
  -1   5   7       12.02       21.71      6.84 o 
   1   5   7        2.21       -5.26      5.31 o 
   3   5   7       37.18       25.58      9.59 o 
   5   5   7      957.57      946.98     44.82 o 
   7   5   7      124.27      112.25     24.19 o 
   9   5   7       57.37       31.13     20.82 o 
  11   5   7      270.01      284.11     24.59 o 
  13   5   7      211.63      226.92     34.17 o 
 -18   6   7        0.29        3.42     10.48 o 
 -16   6   7        0.02       -3.55      9.08 o 
 -14   6   7       29.33       26.34     11.35 o 
 -12   6   7        2.35        5.56      8.54 o 
 -10   6   7      151.53      151.14     11.49 o 
  -8   6   7      824.14      796.78     32.57 o 
  -6   6   7      246.95      253.98     24.99 o 
  -4   6   7      111.54      126.09     16.57 o 
  -2   6   7        9.82       -0.95     14.09 o 
   0   6   7      673.52      632.22     27.84 o 
   2   6   7       37.55       38.71     11.91 o 
   4   6   7        1.10        4.10     10.82 o 
   6   6   7      347.76      329.41     25.70 o 
   8   6   7      243.30      251.94     23.93 o 
  10   6   7      107.98      128.98     22.54 o 
 -17   7   7      425.82      439.84     28.58 o 
 -15   7   7       67.59       66.66     15.68 o 
 -13   7   7        0.61       -1.46     13.68 o 
 -11   7   7      242.76      265.89     40.59 o 
  -9   7   7       35.23       49.92     14.41 o 
  -7   7   7       63.21       82.52     16.26 o 
  -5   7   7      225.86      212.31     37.83 o 
  -3   7   7      129.07       88.77     14.09 o 
  -1   7   7      208.52      197.06     16.40 o 
   1   7   7      849.45      732.32     40.41 o 
   3   7   7        0.01      -12.81      9.31 o 
   5   7   7      134.92      148.55     26.91 o 
   7   7   7      128.79      135.51     20.05 o 
   9   7   7        0.75       17.56     12.92 o 
 -12   8   7      137.16      146.20     22.28 o 
 -10   8   7       71.10       71.47     18.18 o 
  -8   8   7      312.32      353.10     30.06 o 
  -6   8   7        4.08       -4.86     12.64 o 
  -4   8   7      663.85      629.84     42.38 o 
  -2   8   7        1.66       14.16      9.81 o 
   0   8   7      333.66      331.45     28.50 o 
   2   8   7       11.54        9.12     14.90 o 
   4   8   7       65.66       80.27     22.70 o 
  -5   9   7       37.98       22.90     11.63 o 
  -3   9   7       86.64      109.20     16.40 o 
 -24   0   8        4.53       25.03     18.96 o 
 -22   0   8       84.68       67.79     20.53 o 
 -20   0   8     2665.86     2601.92    145.15 o 
 -18   0   8      112.42      131.44     21.82 o 
 -16   0   8      743.17      724.54     49.76 o 
 -14   0   8      391.16      266.69     13.68 o 
 -12   0   8      188.94      164.07     13.56 o 
 -10   0   8     2931.35     2908.34     99.41 o 
  -8   0   8      159.60      141.35     21.89 o 
  -6   0   8    17154.39    17623.64    465.29 o 
  -4   0   8        9.45       29.48      4.47 o 
  -2   0   8     2140.38     2169.60     73.76 o 
   0   0   8       33.96       12.89      3.72 o 
   2   0   8     3439.48     3536.98     98.54 o 
   4   0   8     1617.91     1766.12     65.12 o 
   6   0   8     1389.64     1447.32     56.42 o 
   8   0   8     1125.25     1193.47     49.89 o 
  10   0   8       20.19       19.75      8.91 o 
  12   0   8      154.26      150.40     17.40 o 
  14   0   8      392.89      402.08     28.42 o 
 -25   1   8       44.59       82.16     18.08 o 
 -23   1   8      220.40      219.86     31.23 o 
 -21   1   8      360.26      379.79     78.53 o 
 -19   1   8     2825.17     2495.07     98.14 o 
 -17   1   8      282.10      261.36     19.69 o 
 -15   1   8      315.21      280.73     18.75 o 
 -13   1   8      135.22      159.35     29.57 o 
 -11   1   8       44.61       25.84      9.01 o 
  -9   1   8      646.74      516.29     50.23 o 
  -7   1   8     6545.67     7235.49    168.81 o 
  -5   1   8     2335.48     2208.75     48.12 o 
  -3   1   8     1863.93     1878.12     41.18 o 
  -1   1   8      106.06       71.59      5.26 o 
   1   1   8      429.54      373.44     11.73 o 
   3   1   8      245.71      349.05     11.77 o 
   5   1   8       32.15       35.15      6.52 o 
   7   1   8        0.74       21.27      5.46 o 
   9   1   8        0.24        1.51      4.99 o 
  11   1   8       13.65       24.20      6.96 o 
  13   1   8       16.68       15.80      6.93 o 
  15   1   8        1.59       -0.10      7.23 o 
 -24   2   8      234.52      200.36     35.29 o 
 -22   2   8       92.39      105.82     16.95 o 
 -20   2   8      191.55      203.99     56.98 o 
 -18   2   8       20.08       18.95      9.51 o 
 -16   2   8      816.02      801.07     42.71 o 
 -14   2   8       87.24       94.06     11.34 o 
 -12   2   8     1180.28     1196.73     40.17 o 
 -10   2   8      122.62       79.49      7.52 o 
  -8   2   8      525.05      504.40     19.50 o 
  -6   2   8      412.94      421.51     14.15 o 
  -4   2   8      551.64      688.33     23.49 o 
  -2   2   8       78.95       77.99      6.75 o 
   0   2   8      470.93      457.83     13.75 o 
   2   2   8      825.99      859.56     23.89 o 
   4   2   8      355.91      365.31     14.06 o 
   6   2   8        0.33        2.44      3.75 o 
   8   2   8      344.72      270.72     14.17 o 
  10   2   8      126.01      120.68     10.67 o 
  12   2   8       70.38       65.23      9.55 o 
  14   2   8      494.56      500.54     29.46 o 
 -23   3   8       20.78       23.19     19.60 o 
 -21   3   8      156.37      210.02     32.59 o 
 -19   3   8      296.47      241.50     20.43 o 
 -17   3   8      822.78      674.72     28.67 o 
 -15   3   8      109.65      126.19     11.10 o 
 -13   3   8      349.34      366.08     23.14 o 
 -11   3   8       94.21       82.76      7.84 o 
  -9   3   8       32.38       49.49     11.25 o 
  -7   3   8      882.99      848.64     29.06 o 
  -5   3   8      898.97      841.08     22.38 o 
  -3   3   8      859.98      834.19     24.80 o 
  -1   3   8      151.32      115.81      8.66 o 
   1   3   8      972.77     1061.54     26.86 o 
   3   3   8       93.18       84.58      7.68 o 
   5   3   8       64.12       59.00      8.21 o 
   7   3   8        8.77        7.79      4.90 o 
   9   3   8       23.86       27.48      8.51 o 
  11   3   8       27.74       49.30     10.54 o 
  13   3   8      164.68      175.64     14.98 o 
 -22   4   8      458.04      425.11     47.62 o 
 -20   4   8      105.30       96.63     17.23 o 
 -18   4   8      159.33      169.42     19.42 o 
 -16   4   8        1.21       10.45      9.58 o 
 -14   4   8       19.98       13.55      9.23 o 
 -12   4   8      827.43      838.45     30.91 o 
 -10   4   8      653.57      562.72     22.36 o 
  -8   4   8       98.60      128.85      8.59 o 
  -6   4   8      310.97      293.74     12.90 o 
  -4   4   8     1978.67     2067.52     55.04 o 
  -2   4   8       74.91      108.77      7.79 o 
   0   4   8       30.93       20.28      4.79 o 
   2   4   8       55.31       54.12      8.97 o 
   4   4   8       16.23        5.15      7.81 o 
   6   4   8      356.35      301.81     17.64 o 
   8   4   8      335.25      300.53     15.90 o 
  10   4   8        1.13       -5.24      6.53 o 
  12   4   8      324.47      359.73     22.34 o 
 -21   5   8       14.36       20.61     19.48 o 
 -19   5   8      257.19      244.16     25.03 o 
 -17   5   8      341.57      281.84     24.65 o 
 -15   5   8      830.24      782.47     41.78 o 
 -13   5   8      711.71      788.64     47.04 o 
 -11   5   8      132.55      147.19     13.58 o 
  -9   5   8       24.16       33.92     12.28 o 
  -7   5   8      181.35      211.29     11.18 o 
  -5   5   8      288.68      260.75     11.41 o 
  -3   5   8       25.70       16.90      8.12 o 
  -1   5   8     1623.02     1578.73     65.49 o 
   1   5   8      150.67      156.76     12.42 o 
   3   5   8      659.74      700.82     36.14 o 
   5   5   8      787.01      761.62     42.70 o 
   7   5   8       87.73       85.64     15.18 o 
   9   5   8      237.80      299.75     24.89 o 
  11   5   8        0.39       12.26     11.03 o 
 -18   6   8        9.33       -1.35      9.45 o 
 -16   6   8        0.76        3.32      9.67 o 
 -14   6   8      105.69      104.83     14.01 o 
 -12   6   8       33.14       56.80     11.27 o 
 -10   6   8       51.17       62.13     11.02 o 
  -8   6   8       19.01        8.67      7.27 o 
  -6   6   8     1076.39     1077.34     50.91 o 
  -4   6   8      557.62      497.09     24.27 o 
  -2   6   8      871.21      865.99     34.40 o 
   0   6   8     1334.70     1315.34     46.85 o 
   2   6   8      878.02      809.84     41.49 o 
   4   6   8       11.59        4.13      9.92 o 
   6   6   8       84.27       85.19     15.72 o 
   8   6   8       32.14       53.14     14.60 o 
  10   6   8        7.38       14.73     12.52 o 
 -17   7   8      166.50      207.79     24.79 o 
 -15   7   8      665.41      718.67     35.25 o 
 -13   7   8      629.10      720.26     66.17 o 
 -11   7   8      355.46      350.83     29.43 o 
  -9   7   8      233.65      189.83     22.32 o 
  -7   7   8      162.25      156.38     20.09 o 
  -5   7   8        5.78       -1.84      8.12 o 
  -3   7   8       64.45       50.69     11.12 o 
  -1   7   8       21.08       32.63      9.78 o 
   1   7   8       69.95       84.88     16.19 o 
   3   7   8       26.39       29.51     12.08 o 
   5   7   8       54.66       62.57     15.36 o 
   7   7   8       56.40       25.95     20.27 o 
 -12   8   8       49.84       51.19     33.61 o 
 -10   8   8      242.83      312.38     47.91 o 
  -8   8   8      149.16      178.28     22.93 o 
  -6   8   8       62.04       93.14     14.07 o 
  -4   8   8       21.80        4.67      9.59 o 
  -2   8   8      225.64      175.39     19.27 o 
   0   8   8       91.79       92.64     18.04 o 
   2   8   8       41.27       33.62     14.66 o 
   4   8   8      219.55      239.94     26.09 o 
 -25   1   9        5.58       25.55     13.64 o 
 -23   1   9       46.22       45.06     14.99 o 
 -21   1   9      287.86      261.66     22.86 o 
 -19   1   9      315.15      299.14     22.44 o 
 -17   1   9       30.85        9.79      8.27 o 
 -15   1   9       64.60       54.02      9.72 o 
 -13   1   9      439.03      424.38     23.04 o 
 -11   1   9      193.35      160.38     12.64 o 
  -9   1   9     8935.57     9247.26    253.74 o 
  -7   1   9      878.33      832.82     19.86 o 
  -5   1   9     1403.93     1496.94     30.77 o 
  -3   1   9       62.50       65.23      4.49 o 
  -1   1   9       13.79       10.60      2.99 o 
   1   1   9     2890.12     3047.52     66.66 o 
   3   1   9       53.28       46.86      5.49 o 
   5   1   9      619.57      563.94     19.91 o 
   7   1   9       33.84       26.68      6.16 o 
   9   1   9        3.65       14.25      6.18 o 
  11   1   9        9.55        1.62      6.15 o 
  13   1   9       58.02       51.02     11.01 o 
 -24   2   9       21.74       23.61     18.20 o 
 -22   2   9       55.42       44.40     12.81 o 
 -20   2   9        0.07       -9.97      7.47 o 
 -18   2   9      104.29       87.56     13.40 o 
 -16   2   9       51.96       58.23     10.54 o 
 -14   2   9      309.52      327.10     19.92 o 
 -12   2   9       27.26       32.42      7.47 o 
 -10   2   9        0.02        4.09      4.19 o 
  -8   2   9     3938.69     4265.67    105.17 o 
  -6   2   9      538.88      650.61     19.97 o 
  -4   2   9       41.12       66.23      4.98 o 
  -2   2   9      111.09      134.22      7.55 o 
   0   2   9      134.87      134.85      7.21 o 
   2   2   9       28.49       15.11      3.67 o 
   4   2   9      182.89      125.95      8.43 o 
   6   2   9      298.34      269.49     11.95 o 
   8   2   9        1.10        7.56      5.68 o 
  10   2   9       28.97       25.26      8.38 o 
  12   2   9       46.45       48.89      9.17 o 
  14   2   9      406.33      483.76     28.35 o 
 -21   3   9     1341.89     1320.77     88.41 o 
 -19   3   9       15.12        8.92      9.11 o 
 -17   3   9       50.50       17.79     10.40 o 
 -15   3   9      761.20      776.26     30.48 o 
 -13   3   9     2604.22     2507.96     77.17 o 
 -11   3   9       64.38       86.67     10.77 o 
  -9   3   9      696.18      794.87     28.43 o 
  -7   3   9      193.01      215.23     10.19 o 
  -5   3   9     1609.61     1564.69     42.51 o 
  -3   3   9      198.58      236.23     10.72 o 
  -1   3   9      846.60      822.41     24.69 o 
   1   3   9      234.32      267.49     13.13 o 
   3   3   9      545.93      539.40     17.39 o 
   5   3   9      338.31      343.11     13.78 o 
   7   3   9      311.80      294.30     17.28 o 
   9   3   9       46.08       50.04      8.62 o 
  11   3   9      323.43      331.68     18.14 o 
  13   3   9       18.58       26.15     11.14 o 
 -22   4   9       57.36       34.82     20.60 o 
 -20   4   9       71.32       75.81     19.84 o 
 -18   4   9      182.60      192.35     20.63 o 
 -16   4   9      139.17      113.82     15.89 o 
 -14   4   9       11.59       19.62      9.60 o 
 -12   4   9     1025.13      988.80     35.23 o 
 -10   4   9        0.38       11.18      5.74 o 
  -8   4   9     3557.79     3518.40     90.72 o 
  -6   4   9      660.59      618.77     21.21 o 
  -4   4   9     2213.51     2241.78     59.43 o 
  -2   4   9      308.26      302.08     13.16 o 
   0   4   9       49.87       59.68      9.19 o 
   2   4   9       42.80       51.42     17.34 o 
   4   4   9      218.27      198.17     17.76 o 
   6   4   9      389.65      367.02     17.21 o 
   8   4   9       84.37       97.19     12.15 o 
  10   4   9      125.19      145.54     15.01 o 
  12   4   9      230.61      236.78     19.22 o 
 -21   5   9        5.25       -0.01     12.84 o 
 -19   5   9       54.32       54.41     15.35 o 
 -17   5   9       45.69       42.25     13.43 o 
 -15   5   9        1.94        7.17     10.32 o 
 -13   5   9      246.24      230.64     20.39 o 
 -11   5   9     2282.28     2404.02     77.61 o 
  -9   5   9      447.35      415.69     21.15 o 
  -7   5   9      257.27      267.68     13.02 o 
  -5   5   9       11.00       17.74      5.60 o 
  -3   5   9        3.99        3.14      4.56 o 
  -1   5   9      884.11      804.28     31.05 o 
   1   5   9      937.71      874.44     41.99 o 
   3   5   9      133.14      125.45     16.13 o 
   5   5   9       30.82       36.68     12.14 o 
   7   5   9      214.95      231.03     21.75 o 
   9   5   9       10.03       -8.15      9.02 o 
  11   5   9       29.11       16.40     11.86 o 
 -18   6   9       18.98        4.69     10.50 o 
 -16   6   9        1.44      -11.88     12.45 o 
 -14   6   9      187.24      156.08     16.10 o 
 -12   6   9       25.06       24.63      9.69 o 
 -10   6   9      544.32      559.31     29.54 o 
  -8   6   9        2.60        8.60      7.53 o 
  -6   6   9      490.40      474.67     23.79 o 
  -4   6   9       51.85       62.48     10.46 o 
  -2   6   9      151.75      163.81     19.45 o 
   0   6   9       63.35       70.65     18.64 o 
   2   6   9      106.09       95.17     15.87 o 
   4   6   9       57.79       55.37     14.47 o 
   6   6   9      374.03      392.31     29.08 o 
   8   6   9      129.31      142.35     20.06 o 
 -17   7   9      124.22      153.07     18.47 o 
 -15   7   9      134.35      156.51     17.37 o 
 -13   7   9      106.16      112.47     28.18 o 
 -11   7   9     2085.68     2108.46     90.93 o 
  -9   7   9       59.78       57.37     16.51 o 
  -7   7   9      312.99      343.88     28.25 o 
  -5   7   9      121.69       95.97     13.06 o 
  -3   7   9      193.01      164.34     18.24 o 
  -1   7   9      119.85      144.69     19.06 o 
   1   7   9      123.07      114.30     23.27 o 
   3   7   9      179.79      160.04     20.44 o 
   5   7   9      295.42      306.08     27.67 o 
   7   7   9        0.93       -7.47     11.60 o 
 -12   8   9      155.56      115.43     22.16 o 
 -10   8   9      431.93      424.48     54.62 o 
  -8   8   9       90.18      143.13     21.03 o 
  -6   8   9        4.62       -0.12      9.39 o 
  -4   8   9       92.52       81.22     13.35 o 
  -2   8   9       12.73        7.16     11.95 o 
   0   8   9        0.48        7.32     11.58 o 
   2   8   9      122.56       96.14     18.85 o 
 -24   0  10       91.08      113.75     26.67 o 
 -22   0  10       78.64       95.86     22.40 o 
 -20   0  10     1251.24     1166.51     75.55 o 
 -18   0  10      129.24      131.35     21.98 o 
 -16   0  10      405.75      367.27     32.58 o 
 -14   0  10      395.57      391.49     31.68 o 
 -12   0  10      112.55      124.23     16.51 o 
 -10   0  10     1107.66      873.76     33.08 o 
  -8   0  10    14563.35    16479.53    544.26 o 
  -6   0  10     9244.74    10776.87    310.03 o 
  -4   0  10      238.51      356.94     25.27 o 
  -2   0  10     1758.64     1936.47     67.93 o 
   0   0  10     3369.73     3143.64     88.73 o 
   2   0  10     2155.44     2134.57     62.25 o 
   4   0  10     1398.64     1433.56     56.26 o 
   6   0  10      906.60      868.62     42.14 o 
   8   0  10        4.03        1.72     16.54 o 
  10   0  10      200.57      207.65     19.88 o 
  12   0  10      254.23      312.52     25.47 o 
  14   0  10        8.88       20.45     12.53 o 
 -25   1  10       98.53      114.48     19.18 o 
 -23   1  10        1.16       -9.29      8.87 o 
 -21   1  10      428.85      327.13     25.18 o 
 -19   1  10      117.96      120.24     15.01 o 
 -17   1  10       81.33       72.13     11.99 o 
 -15   1  10      929.63      787.63     36.93 o 
 -13   1  10      380.05      372.59     21.33 o 
 -11   1  10      174.33      156.92     11.57 o 
  -9   1  10      666.13      782.17     21.32 o 
  -7   1  10       83.74       80.34      4.79 o 
  -5   1  10     7487.94     7583.47    144.13 o 
  -3   1  10     1639.91     1633.88     37.23 o 
  -1   1  10      601.61      607.28     16.88 o 
   1   1  10       26.48       18.97      3.86 o 
   3   1  10      244.43      269.46     10.80 o 
   5   1  10      724.53      546.31     20.04 o 
   7   1  10      264.00      153.43     11.32 o 
   9   1  10       47.87       43.56     10.28 o 
  11   1  10      130.14      144.76     12.88 o 
  13   1  10        1.90        6.53      7.36 o 
 -24   2  10       56.73       16.52     12.55 o 
 -22   2  10       26.78       19.42     13.13 o 
 -20   2  10      317.81      304.61     23.37 o 
 -18   2  10      120.68      101.82     22.06 o 
 -16   2  10      783.22      739.60     35.68 o 
 -14   2  10      295.80      265.80     18.39 o 
 -12   2  10      690.77      698.86     32.21 o 
 -10   2  10      118.00      143.81     13.54 o 
  -8   2  10     2126.31     2333.22     57.85 o 
  -6   2  10     4758.67     5497.81    130.97 o 
  -4   2  10     1946.83     1895.42     42.48 o 
  -2   2  10      457.73      423.48     12.23 o 
   0   2  10       77.66       50.98      5.46 o 
   2   2  10      704.78      664.57     19.40 o 
   4   2  10      316.17      283.81     12.01 o 
   6   2  10      108.08      128.81     10.35 o 
   8   2  10      195.67      166.01     12.39 o 
  10   2  10      212.21      206.43     14.44 o 
  12   2  10       19.05       18.63      7.73 o 
 -23   3  10      717.31      656.60     57.94 o 
 -21   3  10        2.73        0.26     15.81 o 
 -19   3  10        0.00       -6.20      7.02 o 
 -17   3  10      283.76      299.44     20.83 o 
 -15   3  10       56.62       45.65      8.21 o 
 -13   3  10     1058.45     1066.53     37.71 o 
 -11   3  10      271.32      309.94     15.69 o 
  -9   3  10      771.12      799.89     24.61 o 
  -7   3  10       12.14       14.77      4.21 o 
  -5   3  10     1948.43     1846.44     49.44 o 
  -3   3  10      892.55      933.63     27.80 o 
  -1   3  10       18.60        9.29      3.77 o 
   1   3  10       59.74       62.67      5.64 o 
   3   3  10        1.18        4.26      4.17 o 
   5   3  10       10.52       14.71      4.96 o 
   7   3  10      198.71      181.79     13.29 o 
   9   3  10      420.15      402.60     19.60 o 
  11   3  10        1.55        2.12      7.00 o 
 -22   4  10       55.80       35.40     19.67 o 
 -20   4  10        1.39        6.82     14.45 o 
 -18   4  10      309.75      284.56     24.70 o 
 -16   4  10      551.98      562.57     33.02 o 
 -14   4  10       69.73       63.12     13.31 o 
 -12   4  10      218.80      201.90     13.01 o 
 -10   4  10     4170.00     3997.20    117.69 o 
  -8   4  10      435.39      405.33     16.61 o 
  -6   4  10       66.56       52.31      5.87 o 
  -4   4  10      993.42      992.06     30.14 o 
  -2   4  10      135.57      117.33      8.57 o 
   0   4  10        2.21       -1.24      4.87 o 
   2   4  10       24.68       22.53      6.86 o 
   4   4  10      136.81      146.33     13.16 o 
   6   4  10       33.24       22.54      7.27 o 
   8   4  10      118.67      136.37     14.47 o 
  10   4  10        3.43       -0.01      7.76 o 
 -21   5  10       37.03       31.14     14.82 o 
 -19   5  10      285.53      267.22     25.55 o 
 -17   5  10       36.18       18.15     11.66 o 
 -15   5  10      648.94      657.69     37.12 o 
 -13   5  10     1056.28     1174.55     64.97 o 
 -11   5  10       50.27       48.25      9.97 o 
  -9   5  10      458.58      489.97     24.98 o 
  -7   5  10      125.18      110.54      8.05 o 
  -5   5  10      138.50      157.46     10.52 o 
  -3   5  10       51.42       70.81     10.34 o 
  -1   5  10      450.12      417.74     26.54 o 
   1   5  10      918.97      940.15     44.71 o 
   3   5  10       24.03       24.32     10.82 o 
   5   5  10      102.45      111.95     16.15 o 
   7   5  10       99.11       95.85     21.70 o 
   9   5  10       17.48       17.80     11.96 o 
 -20   6  10        0.34       -0.67     11.20 o 
 -18   6  10       36.76       35.05     11.83 o 
 -16   6  10        0.82        2.82     11.44 o 
 -14   6  10      286.96      301.06     25.47 o 
 -12   6  10      354.71      399.89     23.26 o 
 -10   6  10        0.02       12.65      8.45 o 
  -8   6  10        0.79       -1.56      7.14 o 
  -6   6  10       73.78       86.94     11.97 o 
  -4   6  10      994.31     1007.62     58.12 o 
  -2   6  10     1071.91      961.57     81.64 o 
   0   6  10       58.48       70.01     14.07 o 
   2   6  10        2.25       17.52     10.67 o 
   4   6  10      186.07      183.91     20.83 o 
   6   6  10      135.21      185.85     21.13 o 
   8   6  10        8.97       17.80     11.92 o 
 -17   7  10      154.00      180.78     19.64 o 
 -15   7  10        1.03        9.99      9.92 o 
 -13   7  10      276.60      259.02     26.87 o 
 -11   7  10      756.66      848.99     47.46 o 
  -9   7  10      180.83      178.89     22.35 o 
  -7   7  10      183.17      214.04     17.96 o 
  -5   7  10      275.76      247.67     22.03 o 
  -3   7  10      189.66      198.58     25.26 o 
  -1   7  10     1321.69     1282.27     74.09 o 
   1   7  10      364.01      340.28     30.68 o 
   3   7  10      161.90      157.94     20.99 o 
   5   7  10        1.67       17.73     13.06 o 
 -12   8  10       88.07       69.07     19.67 o 
 -10   8  10      125.09      108.74     21.14 o 
  -8   8  10       20.16        2.93     10.45 o 
  -6   8  10       11.23       30.85     10.88 o 
  -4   8  10        0.23        0.48     14.42 o 
  -2   8  10      413.76      460.83     34.18 o 
   0   8  10        0.65       -6.89     11.34 o 
 -25   1  11       82.74       36.20     31.53 o 
 -23   1  11        5.91       11.76     10.23 o 
 -21   1  11       91.10      104.75     35.95 o 
 -19   1  11      114.40      128.88     15.63 o 
 -17   1  11     1630.77     1616.94     66.62 o 
 -15   1  11     2095.78     1984.61     77.64 o 
 -13   1  11     1926.41     1917.21     57.79 o 
 -11   1  11        1.12        1.22      3.30 o 
  -9   1  11      132.74      166.73      6.12 o 
  -7   1  11      752.79      820.36     20.49 o 
  -5   1  11       14.90       20.41      3.12 o 
  -3   1  11      801.81      727.95     19.37 o 
  -1   1  11      103.88       90.61      6.18 o 
   1   1  11      715.25      740.46     20.56 o 
   3   1  11      984.87      934.00     37.34 o 
   5   1  11       31.17       16.41      5.59 o 
   7   1  11      585.27      517.05     20.99 o 
   9   1  11       30.95       18.87      7.07 o 
  11   1  11       36.17       50.29      9.56 o 
  13   1  11       15.91       15.79      8.70 o 
 -24   2  11       35.15       14.66     12.01 o 
 -22   2  11       66.00       45.69     13.17 o 
 -20   2  11       31.69       19.27     14.72 o 
 -18   2  11      522.21      507.48     29.14 o 
 -16   2  11      436.70      403.67     24.17 o 
 -14   2  11      126.91      141.41     13.79 o 
 -12   2  11       54.83       61.47      9.49 o 
 -10   2  11     1320.17     1433.84     37.18 o 
  -8   2  11     4165.69     4389.65    105.51 o 
  -6   2  11     2501.43     2578.06     57.08 o 
  -4   2  11      654.57      732.26     19.39 o 
  -2   2  11     1172.17     1182.32     26.97 o 
   0   2  11        5.48        3.10      3.06 o 
   2   2  11        0.86       -3.59      3.85 o 
   4   2  11      693.83      680.17     23.58 o 
   6   2  11      340.93      366.87     18.00 o 
   8   2  11      124.29      151.96     12.37 o 
  10   2  11      171.92      186.19     20.87 o 
  12   2  11        0.18        6.12      7.82 o 
 -23   3  11       13.88       10.76     17.29 o 
 -21   3  11        0.60       -6.94     12.53 o 
 -19   3  11        0.28        6.82      8.77 o 
 -17   3  11      862.05      843.19     40.49 o 
 -15   3  11     1983.04     1847.47     73.06 o 
 -13   3  11     1068.28      964.81     35.18 o 
 -11   3  11      389.94      371.65     21.88 o 
  -9   3  11      118.30      158.09      9.25 o 
  -7   3  11      329.82      352.71     14.21 o 
  -5   3  11      680.35      790.24     24.91 o 
  -3   3  11     1338.28     1277.36     42.48 o 
  -1   3  11       34.23       31.29      4.71 o 
   1   3  11      937.15      840.18     21.86 o 
   3   3  11       58.34       35.55      8.63 o 
   5   3  11     1447.93     1295.96     38.80 o 
   7   3  11       10.00       10.45      6.52 o 
   9   3  11       27.52       21.35      7.82 o 
  11   3  11        3.41       17.87      8.35 o 
 -22   4  11       38.04       17.46     18.18 o 
 -20   4  11      118.84      158.51     28.49 o 
 -18   4  11      144.12      145.74     23.87 o 
 -16   4  11      119.34       74.05     14.02 o 
 -14   4  11        0.45        0.48      5.59 o 
 -12   4  11     1755.00     1730.86     99.71 o 
 -10   4  11     1710.45     1723.16     55.53 o 
  -8   4  11        8.69       24.86      5.08 o 
  -6   4  11      397.39      372.96     15.02 o 
  -4   4  11      104.17      122.79      8.94 o 
  -2   4  11      170.49      201.97     17.95 o 
   0   4  11     1294.02     1193.51     41.41 o 
   2   4  11      170.16      169.87     11.46 o 
   4   4  11       22.31       13.45      6.42 o 
   6   4  11      108.10      111.57     12.98 o 
   8   4  11        1.12        9.25      8.09 o 
  10   4  11       13.58        2.56      8.69 o 
 -21   5  11        3.74       19.56     13.06 o 
 -19   5  11      447.79      379.95     34.18 o 
 -17   5  11       95.44       89.86     16.44 o 
 -15   5  11        5.69        3.31      9.25 o 
 -13   5  11     3595.77     3491.82    132.29 o 
 -11   5  11     2210.95     2091.90     69.27 o 
  -9   5  11      518.92      553.17     18.87 o 
  -7   5  11     1544.23     1553.21     45.26 o 
  -5   5  11      315.00      323.68     17.56 o 
  -3   5  11      498.63      525.91     20.05 o 
  -1   5  11      136.07      150.85     16.66 o 
   1   5  11      856.40      884.31     43.53 o 
   3   5  11      593.51      624.30     42.46 o 
   5   5  11      105.44      102.73     13.03 o 
   7   5  11        2.70      -12.35      8.42 o 
   9   5  11      472.91      542.39     36.04 o 
 -20   6  11      240.91      239.55     21.73 o 
 -18   6  11       44.92       57.03     19.52 o 
 -16   6  11        2.18      -12.48     12.53 o 
 -14   6  11      162.58      154.53     16.23 o 
 -12   6  11     1652.14     1659.09     59.20 o 
 -10   6  11     1727.16     1744.78     60.41 o 
  -8   6  11        0.01        3.19      7.93 o 
  -6   6  11        0.01      -10.90     10.36 o 
  -4   6  11     1172.06     1184.57     44.05 o 
  -2   6  11       14.57       22.54     10.98 o 
   0   6  11      140.40      109.46     16.53 o 
   2   6  11      790.48      835.27     44.28 o 
   4   6  11       67.64       52.01     14.77 o 
   6   6  11      252.33      261.87     25.51 o 
 -17   7  11      245.35      271.30     23.12 o 
 -15   7  11      195.07      215.41     26.37 o 
 -13   7  11       36.89       38.90     18.76 o 
 -11   7  11      407.80      480.24     35.17 o 
  -9   7  11      238.19      254.41     19.73 o 
  -7   7  11       12.23        6.18      8.90 o 
  -5   7  11      204.59      201.22     17.31 o 
  -3   7  11        1.39       -9.82      9.70 o 
  -1   7  11        9.60       16.18     12.15 o 
   1   7  11      427.32      391.23     64.99 o 
   3   7  11      310.66      323.40     28.83 o 
 -12   8  11      199.76      222.58     27.25 o 
 -10   8  11      714.02      810.66     38.40 o 
  -8   8  11        2.64        2.71      9.79 o 
  -6   8  11       96.31      129.45     20.30 o 
  -4   8  11       27.21       29.73     14.51 o 
  -2   8  11        6.69       19.93     13.87 o 
   0   8  11        0.02       -5.83     10.96 o 
 -24   0  12      107.07       83.96     23.09 o 
 -22   0  12       39.39       16.31     14.16 o 
 -20   0  12       44.71       50.12     16.02 o 
 -18   0  12     1955.43     1940.26    110.97 o 
 -16   0  12        6.20       -6.33      9.20 o 
 -14   0  12        2.02       15.29      9.72 o 
 -12   0  12       11.06       20.17     10.08 o 
 -10   0  12     6137.23     6175.13    208.46 o 
  -8   0  12      237.18      306.45     12.61 o 
  -6   0  12      148.96      159.27      9.19 o 
  -4   0  12      498.22      435.87     17.81 o 
  -2   0  12     3595.60     3531.80    120.26 o 
   0   0  12      889.39      823.32     35.64 o 
   2   0  12      513.25      480.75     25.83 o 
   4   0  12      193.71      203.21     20.23 o 
   6   0  12      537.94      378.61     45.38 o 
   8   0  12      720.90      670.20     58.49 o 
  10   0  12       98.72      121.52     18.00 o 
  12   0  12       17.94       20.60     18.66 o 
 -25   1  12        2.35       -9.20     10.71 o 
 -23   1  12      289.71      288.36     42.47 o 
 -21   1  12      135.87      115.96     16.06 o 
 -19   1  12      454.43      458.61     28.12 o 
 -17   1  12     7608.45     7456.33    262.68 o 
 -15   1  12    11707.01    10985.25    378.93 o 
 -13   1  12       18.07       30.32      5.16 o 
 -11   1  12       49.25       51.55      6.02 o 
  -9   1  12      817.76      819.84     20.35 o 
  -7   1  12     2330.63     2506.95     50.28 o 
  -5   1  12      804.84      731.01     17.86 o 
  -3   1  12      607.30      608.59     17.51 o 
  -1   1  12        2.10        0.35      3.43 o 
   1   1  12        6.47       11.67      4.64 o 
   3   1  12       57.30       63.13      7.69 o 
   5   1  12      585.27      453.34     19.36 o 
   7   1  12      165.91      125.58     11.50 o 
   9   1  12       49.91       23.64      7.90 o 
  11   1  12       28.10       14.97      8.05 o 
 -24   2  12       57.89       88.51     16.80 o 
 -22   2  12       59.39       50.84     13.24 o 
 -20   2  12      995.30     1007.09     47.84 o 
 -18   2  12     1600.39     1458.76     61.91 o 
 -16   2  12      536.07      543.67     29.54 o 
 -14   2  12     3358.68     3127.04    115.74 o 
 -12   2  12      372.45      329.98     15.41 o 
 -10   2  12      270.16      275.25     10.46 o 
  -8   2  12      471.01      492.10     16.47 o 
  -6   2  12      191.55      208.22      8.63 o 
  -4   2  12      146.67      148.01      9.49 o 
  -2   2  12      159.23      161.68      7.89 o 
   0   2  12       29.33       19.69      4.80 o 
   2   2  12       21.19       22.13      5.08 o 
   4   2  12      234.00      174.70     13.29 o 
   6   2  12     1241.77     1113.70     35.49 o 
   8   2  12      818.26      761.60     28.34 o 
  10   2  12        0.01       10.30      7.31 o 
 -23   3  12        6.36       -0.31     14.83 o 
 -21   3  12       16.27       12.25     15.63 o 
 -19   3  12      766.34      694.33     36.79 o 
 -17   3  12       47.41       59.90     11.89 o 
 -15   3  12     1936.64     1802.43     72.14 o 
 -13   3  12     3606.64     3462.42    126.74 o 
 -11   3  12       58.67       63.18      7.04 o 
  -9   3  12       25.57       16.06      3.76 o 
  -7   3  12        4.54        2.36      3.66 o 
  -5   3  12      144.72      177.62      9.90 o 
  -3   3  12       50.65       49.32      6.53 o 
  -1   3  12      115.32      115.43      9.77 o 
   1   3  12       10.21        6.04      4.24 o 
   3   3  12      701.13      624.22     22.92 o 
   5   3  12        1.39       12.55      6.26 o 
   7   3  12        5.22       11.35      6.92 o 
   9   3  12       17.04       13.91      7.33 o 
 -22   4  12      276.18      361.21     42.61 o 
 -20   4  12      253.68      262.20     35.32 o 
 -18   4  12        2.09        0.35     12.20 o 
 -16   4  12      345.60      301.73     23.91 o 
 -14   4  12       73.52       53.22      8.52 o 
 -12   4  12      702.83      687.53     27.84 o 
 -10   4  12      221.53      270.29     13.32 o 
  -8   4  12      552.13      515.88     17.52 o 
  -6   4  12       28.41       30.20      5.75 o 
  -4   4  12      191.95      175.62     13.92 o 
  -2   4  12      262.10      274.73     19.62 o 
   0   4  12     3445.80     3406.40     87.25 o 
   2   4  12       75.04       69.42      7.68 o 
   4   4  12       42.03       58.52     10.37 o 
   6   4  12      133.57      155.61     14.98 o 
   8   4  12       41.07       36.83     10.35 o 
 -21   5  12        2.53        5.63     16.49 o 
 -19   5  12      738.69      760.86     44.13 o 
 -17   5  12       90.55      104.44     16.91 o 
 -15   5  12       13.53       24.26     11.36 o 
 -13   5  12     1352.27     1428.09     62.40 o 
 -11   5  12      125.54      138.34     11.71 o 
  -9   5  12      361.99      362.79     17.30 o 
  -7   5  12       10.73       13.99      5.35 o 
  -5   5  12      141.19      137.69     12.53 o 
  -3   5  12       27.77       31.36     10.60 o 
  -1   5  12      632.78      652.65     35.83 o 
   1   5  12        8.11        5.32      9.17 o 
   3   5  12      460.12      472.73     24.64 o 
   5   5  12      288.40      295.68     24.71 o 
   7   5  12        5.60       17.64     11.55 o 
 -18   6  12      164.47      197.71     30.90 o 
 -16   6  12        9.11        5.57      9.67 o 
 -14   6  12       24.97        9.94     11.65 o 
 -12   6  12      256.93      254.13     19.11 o 
 -10   6  12      226.58      229.62     14.83 o 
  -8   6  12      187.36      182.71     16.13 o 
  -6   6  12      559.92      608.59     28.32 o 
  -4   6  12       57.55       50.16     13.30 o 
  -2   6  12      860.87      872.36     44.94 o 
   0   6  12        0.01      -13.47      8.98 o 
   2   6  12       33.85       13.62     11.90 o 
   4   6  12      112.80       99.34     17.83 o 
   6   6  12      269.24      316.11     27.48 o 
 -17   7  12       71.64      113.16     17.11 o 
 -15   7  12      146.84      140.53     22.79 o 
 -13   7  12       27.22       21.86     22.23 o 
 -11   7  12      196.32      165.19     21.17 o 
  -9   7  12       37.87       42.25     11.71 o 
  -7   7  12      146.10      187.28     24.25 o 
  -5   7  12       26.63       27.79     12.88 o 
  -3   7  12      148.56      149.62     20.44 o 
  -1   7  12       46.73       45.50     15.02 o 
   1   7  12        0.01       13.72     12.94 o 
   3   7  12       46.22       62.26     20.56 o 
 -10   8  12     1098.64     1268.34     61.14 o 
  -8   8  12      175.81      228.23     20.34 o 
  -6   8  12       28.01       19.97     13.38 o 
  -4   8  12       47.81       43.37     15.99 o 
 -25   1  13       24.52        4.74     11.85 o 
 -23   1  13        9.15       17.64     10.97 o 
 -21   1  13       38.64       60.96     12.91 o 
 -19   1  13      504.44      505.61     29.82 o 
 -17   1  13       87.92       93.96     13.66 o 
 -15   1  13     2985.69     2832.84    106.73 o 
 -13   1  13        8.04        8.16      6.64 o 
 -11   1  13      678.16      733.22     26.36 o 
  -9   1  13      975.88      981.40     24.17 o 
  -7   1  13        9.28        9.04      2.94 o 
  -5   1  13      488.18      477.93     13.57 o 
  -3   1  13     1065.48     1043.41     24.69 o 
  -1   1  13      927.24      962.13     25.58 o 
   1   1  13      907.66      808.23     29.47 o 
   3   1  13        1.44       -0.19      4.97 o 
   5   1  13       17.74       15.26      6.22 o 
   7   1  13      163.24      147.64     15.87 o 
   9   1  13       13.12       -0.17      9.73 o 
 -24   2  13      135.98      178.84     21.37 o 
 -22   2  13       10.10        3.75      9.70 o 
 -20   2  13       99.73      114.33     15.68 o 
 -18   2  13      331.08      338.56     23.87 o 
 -16   2  13       19.21       39.90      9.79 o 
 -14   2  13     3438.69     3363.76     98.45 o 
 -12   2  13       53.12       73.55      8.79 o 
 -10   2  13        9.97        9.22      4.97 o 
  -8   2  13       88.04       64.94      5.91 o 
  -6   2  13      943.08      890.53     23.55 o 
  -4   2  13     1711.17     1684.46     36.69 o 
  -2   2  13     3363.09     3182.56     65.21 o 
   0   2  13       41.65       35.31      5.70 o 
   2   2  13      493.42      492.65     24.09 o 
   4   2  13      408.39      356.50     18.53 o 
   6   2  13        4.26       -5.02      5.53 o 
   8   2  13      406.93      349.51     19.11 o 
  10   2  13       85.04      110.64     12.98 o 
 -23   3  13       36.18       20.05     17.33 o 
 -21   3  13      168.95      173.57     18.66 o 
 -19   3  13     1805.67     1705.77     71.58 o 
 -17   3  13     2707.63     2648.15    101.93 o 
 -15   3  13     1754.06     1758.19     70.91 o 
 -13   3  13      594.70      593.70     24.02 o 
 -11   3  13        3.27        5.82      5.09 o 
  -9   3  13       31.62       54.39      5.78 o 
  -7   3  13      687.44      646.85     21.28 o 
  -5   3  13        0.54        3.01      4.27 o 
  -3   3  13      467.64      460.04     18.33 o 
  -1   3  13      523.31      572.70     17.44 o 
   1   3  13      362.47      356.33     13.52 o 
   3   3  13     1258.38     1162.19     36.17 o 
   5   3  13       19.54       11.92      6.51 o 
   7   3  13      414.12      337.47     18.58 o 
   9   3  13        0.27       -2.35      7.15 o 
 -22   4  13      688.12      703.88     60.07 o 
 -20   4  13      368.46      368.24     40.81 o 
 -18   4  13      643.68      711.19     56.25 o 
 -16   4  13      255.85      236.23     16.02 o 
 -14   4  13     1430.69     1423.55     55.13 o 
 -12   4  13     1177.83     1179.24     35.82 o 
 -10   4  13        7.00       23.32      5.79 o 
  -8   4  13        5.24        2.14      4.66 o 
  -6   4  13      522.46      558.27     18.79 o 
  -4   4  13      299.28      307.42     17.62 o 
  -2   4  13      313.92      294.51     14.80 o 
   0   4  13      302.98      320.51     15.80 o 
   2   4  13       26.66       31.91      7.56 o 
   4   4  13      225.31      205.52     16.48 o 
   6   4  13      231.75      214.40     19.77 o 
   8   4  13      110.51       97.71     14.02 o 
 -21   5  13      764.95      900.20     70.27 o 
 -19   5  13      415.60      397.01     30.75 o 
 -17   5  13      147.07      190.49     34.66 o 
 -15   5  13      170.46      195.60     19.79 o 
 -13   5  13      174.90      180.75     13.49 o 
 -11   5  13      761.72      736.52     27.17 o 
  -9   5  13        0.00        1.57      5.20 o 
  -7   5  13      209.73      183.19     13.86 o 
  -5   5  13       32.80       28.18     11.18 o 
  -3   5  13       70.44       40.97     11.89 o 
  -1   5  13      260.25      293.41     23.99 o 
   1   5  13     1859.50     1975.33     65.11 o 
   3   5  13        9.37        6.48      8.00 o 
   5   5  13      292.80      255.52     31.86 o 
   7   5  13       97.74      110.86     18.75 o 
 -18   6  13        0.63        4.65     10.84 o 
 -16   6  13      149.66      135.03     21.10 o 
 -14   6  13       84.24       66.92     13.04 o 
 -12   6  13     3306.65     3506.77     94.54 o 
 -10   6  13      313.05      337.59     18.02 o 
  -8   6  13       13.23       19.59      9.15 o 
  -6   6  13       18.39       16.05     11.10 o 
  -4   6  13        5.17        1.25     10.01 o 
  -2   6  13      175.92      175.99     27.95 o 
   0   6  13      628.55      650.83     38.39 o 
   2   6  13       92.69      103.57     18.11 o 
   4   6  13      456.83      435.92     32.69 o 
 -15   7  13       35.01       28.86     17.18 o 
 -13   7  13      155.89      144.26     17.30 o 
 -11   7  13       65.41       74.61     13.61 o 
  -9   7  13      153.51      157.83     26.34 o 
  -7   7  13       65.67       74.81     17.78 o 
  -5   7  13       13.66       21.54     12.42 o 
  -3   7  13      155.67      144.86     31.10 o 
  -1   7  13       70.19       63.48     16.63 o 
   1   7  13     1212.78     1363.79     65.77 o 
  -8   8  13      658.28      586.85     71.70 o 
  -6   8  13       99.14      121.07     20.95 o 
 -24   0  14      185.07      237.90     34.04 o 
 -22   0  14       88.37      139.62     24.88 o 
 -20   0  14      554.17      518.06     43.82 o 
 -18   0  14       82.54       63.16     17.43 o 
 -16   0  14    11833.80    10789.91    528.95 o 
 -14   0  14     1766.75     1800.80    102.30 o 
 -12   0  14        0.01       11.21      9.99 o 
 -10   0  14       51.94       28.09      6.26 o 
  -8   0  14      348.54      390.97     17.09 o 
  -6   0  14      407.84      404.37     17.28 o 
  -4   0  14    29130.16    28749.50    762.71 o 
  -2   0  14     1661.38     1540.41     59.27 o 
   0   0  14     4521.77     4415.97    151.77 o 
   2   0  14      673.28      664.55     51.14 o 
   4   0  14       74.92       64.52     12.53 o 
   6   0  14      361.12      229.49     21.24 o 
   8   0  14       87.56       75.25     15.27 o 
 -25   1  14       31.56       47.88     15.70 o 
 -23   1  14        8.11        8.58     14.57 o 
 -21   1  14        5.93        7.81      9.26 o 
 -19   1  14       74.76       90.54     23.60 o 
 -17   1  14     4936.47     4627.59    168.52 o 
 -15   1  14      110.52      127.19     14.29 o 
 -13   1  14      109.20      105.54     12.77 o 
 -11   1  14        0.19       -2.46      4.00 o 
  -9   1  14      266.33      225.13      8.82 o 
  -7   1  14      306.55      267.69     14.31 o 
  -5   1  14      279.29      276.24     10.21 o 
  -3   1  14     7485.12     7463.80    144.83 o 
  -1   1  14     1256.26     1214.42     34.98 o 
   1   1  14      632.59      588.58     21.53 o 
   3   1  14       70.36       76.51      9.06 o 
   5   1  14      491.87      505.78     21.45 o 
   7   1  14        9.76        5.54      6.26 o 
   9   1  14      329.04      360.12     20.19 o 
 -24   2  14      105.58      143.39     19.58 o 
 -22   2  14        6.00        2.78     12.51 o 
 -20   2  14       28.35       58.73     12.90 o 
 -18   2  14     1379.03     1369.56     59.94 o 
 -16   2  14     2128.26     1972.85     78.88 o 
 -14   2  14      783.52      712.34     39.90 o 
 -12   2  14        2.42        8.00      5.09 o 
 -10   2  14      204.36      204.67     12.79 o 
  -8   2  14       14.95        2.14      4.85 o 
  -6   2  14      163.01      174.66      8.77 o 
  -4   2  14     2244.85     2181.96     46.48 o 
  -2   2  14     1640.57     1564.87     38.76 o 
   0   2  14        0.04       -1.46      4.94 o 
   2   2  14        6.33        8.05      5.51 o 
   4   2  14       33.29       38.24      8.73 o 
   6   2  14        0.94       -2.04      6.73 o 
   8   2  14        4.83       12.01      7.66 o 
 -23   3  14       65.03       88.02     24.72 o 
 -21   3  14        1.76        8.08      9.17 o 
 -19   3  14     2247.00     2213.63    103.41 o 
 -17   3  14      414.21      420.24     26.66 o 
 -15   3  14        9.91        4.79      7.77 o 
 -13   3  14      331.13      303.79     17.86 o 
 -11   3  14      507.28      473.03     21.17 o 
  -9   3  14      207.88      242.95     14.36 o 
  -7   3  14      670.46      607.51     19.13 o 
  -5   3  14      103.47      101.96      8.61 o 
  -3   3  14      774.05      751.55     20.38 o 
  -1   3  14     3833.39     3873.01     79.38 o 
   1   3  14      292.53      291.60     17.22 o 
   3   3  14      148.10      118.42     11.38 o 
   5   3  14        8.17        7.30      6.46 o 
   7   3  14       63.24       85.02     11.35 o 
 -22   4  14       21.64       28.78     20.04 o 
 -20   4  14       19.19       38.90     18.92 o 
 -18   4  14      114.15      116.18     23.93 o 
 -16   4  14      372.25      396.04     25.27 o 
 -14   4  14     2950.18     2977.72     90.10 o 
 -12   4  14     1516.71     1482.33     43.20 o 
 -10   4  14        6.79       12.64      5.52 o 
  -8   4  14      513.49      511.91     25.34 o 
  -6   4  14     3367.52     3271.82     75.45 o 
  -4   4  14       24.80       12.19      7.64 o 
  -2   4  14      171.79      193.93     12.50 o 
   0   4  14       31.66       40.56      7.65 o 
   2   4  14      144.60      152.45     14.47 o 
   4   4  14       90.47       98.06     12.95 o 
   6   4  14       15.90       21.69      9.31 o 
 -21   5  14        5.72        4.00     16.29 o 
 -19   5  14     1058.81      981.31     71.61 o 
 -17   5  14       61.11       67.95     26.96 o 
 -15   5  14        0.30        0.45      7.35 o 
 -13   5  14      118.15      132.79     12.19 o 
 -11   5  14        0.04       -1.04      6.09 o 
  -9   5  14      217.73      208.57     11.91 o 
  -7   5  14       83.66       98.44      8.99 o 
  -5   5  14      694.08      700.81     29.76 o 
  -3   5  14      269.39      310.22     31.07 o 
  -1   5  14      432.00      422.70     22.83 o 
   1   5  14      928.61      997.15     46.35 o 
   3   5  14        0.19       -6.10      8.34 o 
   5   5  14       39.40       41.03     13.63 o 
 -18   6  14      201.01      206.41     19.99 o 
 -16   6  14      203.94      227.39     20.02 o 
 -14   6  14       34.49       33.59      9.08 o 
 -12   6  14       64.70       65.00     10.51 o 
 -10   6  14       13.57       31.24     11.38 o 
  -8   6  14      129.65      128.49     14.67 o 
  -6   6  14       14.19       16.69     11.47 o 
  -4   6  14      231.40      209.18     21.97 o 
  -2   6  14        0.70        3.01     10.34 o 
   0   6  14      254.77      230.12     28.76 o 
   2   6  14      133.91      143.85     33.53 o 
 -15   7  14        0.22       -4.62     10.28 o 
 -13   7  14       56.45       59.24     13.65 o 
 -11   7  14       13.97       17.79     10.51 o 
  -9   7  14       23.76       15.49     12.35 o 
  -7   7  14      332.15      362.99     30.53 o 
  -5   7  14       74.02      102.47     52.03 o 
  -3   7  14       16.82       16.60     13.23 o 
  -1   7  14      532.50      585.27     51.76 o 
 -25   1  15       19.44       25.25     15.84 o 
 -23   1  15      126.23      125.67     18.11 o 
 -21   1  15      886.45      875.34     58.09 o 
 -19   1  15       50.00       58.04     12.25 o 
 -17   1  15      830.36      762.49     38.63 o 
 -15   1  15      826.24      776.77     38.29 o 
 -13   1  15       24.67       29.85      9.34 o 
 -11   1  15      561.40      509.34     21.26 o 
  -9   1  15       82.22       90.78      6.06 o 
  -7   1  15      309.30      280.79     13.19 o 
  -5   1  15      733.87      736.10     19.61 o 
  -3   1  15       18.89       30.11      5.16 o 
  -1   1  15       97.35       79.03      8.52 o 
   1   1  15      109.50       86.72      9.39 o 
   3   1  15       43.75       38.37      7.67 o 
   5   1  15        8.51        9.07      6.70 o 
   7   1  15      544.45      592.76     30.97 o 
 -24   2  15      350.11      398.91     30.02 o 
 -22   2  15      200.32      220.42     27.45 o 
 -20   2  15       26.36       34.76     11.57 o 
 -18   2  15     2189.18     2099.47     84.74 o 
 -16   2  15      269.90      240.75     19.64 o 
 -14   2  15      921.51      883.54     41.83 o 
 -12   2  15      221.17      226.23     13.66 o 
 -10   2  15      106.18      179.13     12.42 o 
  -8   2  15       71.21       74.80      6.10 o 
  -6   2  15     4469.71     4573.45     90.90 o 
  -4   2  15       73.32       86.24      8.00 o 
  -2   2  15     1101.34     1045.83     26.30 o 
   0   2  15      132.38      130.89     10.60 o 
   2   2  15        0.51        2.97      5.73 o 
   4   2  15       41.43       26.92      7.69 o 
   6   2  15        1.02       -3.75      6.08 o 
   8   2  15       32.99       64.82     11.26 o 
 -23   3  15      541.55      664.95     57.46 o 
 -21   3  15       95.77      129.37     17.05 o 
 -19   3  15      798.88      779.04     40.22 o 
 -17   3  15       95.21      108.79     29.71 o 
 -15   3  15       10.26       15.83      8.47 o 
 -13   3  15      139.84      142.45     11.56 o 
 -11   3  15      201.73      158.72     12.07 o 
  -9   3  15      296.25      234.31     14.73 o 
  -7   3  15      290.24      286.25     12.55 o 
  -5   3  15     4396.97     4213.48    105.46 o 
  -3   3  15      490.89      483.56     15.69 o 
  -1   3  15     3582.73     3463.13     72.28 o 
   1   3  15       18.13       15.23      6.55 o 
   3   3  15        4.17        9.33      6.46 o 
   5   3  15      120.74      113.73     12.98 o 
   7   3  15      161.86      198.25     15.87 o 
 -22   4  15      103.06       91.61     25.01 o 
 -20   4  15       21.84       37.83     18.21 o 
 -18   4  15       93.36       73.25     21.66 o 
 -16   4  15        3.15        7.49      8.38 o 
 -14   4  15        0.00        6.45      6.35 o 
 -12   4  15        3.35        0.30      5.75 o 
 -10   4  15       65.38       48.47      8.55 o 
  -8   4  15      751.50      706.29     25.78 o 
  -6   4  15     1412.64     1388.40     36.86 o 
  -4   4  15        0.00       -2.21      5.40 o 
  -2   4  15      542.59      531.58     21.39 o 
   0   4  15       33.87       46.96      9.34 o 
   2   4  15      545.35      500.03     25.43 o 
   4   4  15       11.23        6.69      7.76 o 
   6   4  15       87.17       92.66     14.16 o 
 -21   5  15     1302.82     1402.50     95.27 o 
 -19   5  15      167.27      198.78     31.18 o 
 -17   5  15       38.57       47.78     19.08 o 
 -15   5  15      361.74      369.02     23.11 o 
 -13   5  15      614.67      636.27     25.47 o 
 -11   5  15        6.83        6.94      5.89 o 
  -9   5  15     1458.82     1482.69     40.17 o 
  -7   5  15       10.36        2.28      6.27 o 
  -5   5  15      272.47      255.40     20.97 o 
  -3   5  15      577.10      592.09     27.25 o 
  -1   5  15       95.23       92.13     14.23 o 
   1   5  15     1010.13      981.47     47.79 o 
   3   5  15        6.80        7.32     10.00 o 
 -18   6  15      109.13      153.54     18.69 o 
 -16   6  15        0.03       -3.18      7.77 o 
 -14   6  15        9.70       19.77      8.40 o 
 -12   6  15       38.79       35.78      9.43 o 
 -10   6  15        0.07       10.45     11.59 o 
  -8   6  15     3612.92     3718.36    159.51 o 
  -6   6  15      136.11      171.48     21.15 o 
  -4   6  15      238.84      245.32     33.22 o 
  -2   6  15        1.85      -11.01      7.34 o 
   0   6  15       30.96       46.84     11.58 o 
 -13   7  15        2.15       -4.09      9.42 o 
 -11   7  15        0.58       -1.97      9.59 o 
  -9   7  15       44.27       38.73     16.39 o 
  -7   7  15      404.22      388.27     31.62 o 
  -5   7  15       21.18       10.89     13.87 o 
  -3   7  15       29.74       18.29     13.65 o 
 -24   0  16       12.99       16.55     16.01 o 
 -22   0  16       59.04       49.42     19.14 o 
 -20   0  16      127.85      123.82     23.13 o 
 -18   0  16      579.64      564.83     46.18 o 
 -16   0  16     1313.09     1189.54     75.20 o 
 -14   0  16       77.01       85.74     18.34 o 
 -12   0  16      188.53       98.48     19.42 o 
 -10   0  16      137.21      110.36      8.49 o 
  -8   0  16        2.78       13.74      5.18 o 
  -6   0  16        1.44        7.39      5.18 o 
  -4   0  16       71.05       85.14     10.07 o 
  -2   0  16     2182.32     2166.69     80.78 o 
   0   0  16      127.62      135.64     16.92 o 
   2   0  16       40.86       41.24     11.37 o 
   4   0  16       90.57      108.91     25.36 o 
   6   0  16      326.59      344.68     27.97 o 
 -25   1  16     1001.10     1166.34     83.28 o 
 -23   1  16        9.49        0.44      9.30 o 
 -21   1  16       17.23       31.61     21.39 o 
 -19   1  16      544.91      550.12     32.43 o 
 -17   1  16      412.09      403.58     27.23 o 
 -15   1  16      233.79      223.21     19.75 o 
 -13   1  16     2474.92     2139.49     84.84 o 
 -11   1  16      369.63      331.35     16.85 o 
  -9   1  16       24.66       23.94      5.40 o 
  -7   1  16      161.98      195.92      8.73 o 
  -5   1  16     2229.17     2207.96     47.62 o 
  -3   1  16     7237.67     7056.45    150.32 o 
  -1   1  16        1.15        4.89      5.37 o 
   1   1  16      366.63      337.37     16.90 o 
   3   1  16      170.33      194.88     22.03 o 
   5   1  16      125.29      145.20     13.11 o 
   7   1  16       57.80       79.80     11.71 o 
 -24   2  16      155.10      165.05     28.13 o 
 -22   2  16      248.85      269.87     24.31 o 
 -20   2  16       15.46        9.11      9.25 o 
 -18   2  16       16.40        8.24      9.06 o 
 -16   2  16       17.48        5.37      7.69 o 
 -14   2  16        0.14       -9.49      6.33 o 
 -12   2  16      407.69      364.40     19.26 o 
 -10   2  16     1669.14     1719.62     55.87 o 
  -8   2  16      327.57      336.75     12.82 o 
  -6   2  16     1154.36     1152.57     25.98 o 
  -4   2  16      426.86      406.54     14.02 o 
  -2   2  16      449.51      440.35     17.69 o 
   0   2  16      254.60      245.74     14.46 o 
   2   2  16       17.27       15.89      7.09 o 
   4   2  16        8.69        0.07      6.21 o 
   6   2  16       29.25       26.06      8.77 o 
 -23   3  16      970.78     1183.66     84.12 o 
 -21   3  16       15.44        8.50      9.86 o 
 -19   3  16      123.42      111.66     16.34 o 
 -17   3  16       31.26       40.81     11.44 o 
 -15   3  16      205.35      228.30     19.79 o 
 -13   3  16      262.54      259.37     15.65 o 
 -11   3  16      175.87      155.35     12.68 o 
  -9   3  16        2.89        0.85      5.82 o 
  -7   3  16      959.26      911.07     26.45 o 
  -5   3  16      488.01      472.16     16.92 o 
  -3   3  16        8.98       14.25      5.04 o 
  -1   3  16      981.72     1013.95     29.41 o 
   1   3  16        0.22       -7.52      5.01 o 
   3   3  16        1.72       -0.24      6.35 o 
   5   3  16      152.03      169.95     14.68 o 
 -22   4  16      106.26      113.22     27.65 o 
 -20   4  16      443.76      359.18     40.03 o 
 -18   4  16      195.52      210.40     30.39 o 
 -16   4  16       12.78        5.06      8.32 o 
 -14   4  16        6.31        4.53      6.17 o 
 -12   4  16       52.27       59.47     12.62 o 
 -10   4  16     1189.71     1271.68     39.57 o 
  -8   4  16      339.99      336.24     17.07 o 
  -6   4  16      719.64      706.87     22.94 o 
  -4   4  16     1094.32     1077.50     34.34 o 
  -2   4  16      150.79      143.09     11.80 o 
   0   4  16       24.04       20.03      9.83 o 
   2   4  16      175.82      174.72     16.33 o 
   4   4  16      127.75      116.99     20.12 o 
 -21   5  16       21.61       30.86     19.01 o 
 -19   5  16      227.10      270.82     35.76 o 
 -17   5  16      195.35      213.23     30.46 o 
 -15   5  16      102.48       99.21     15.03 o 
 -13   5  16       18.88       18.45      9.20 o 
 -11   5  16        8.62       -1.57      6.27 o 
  -9   5  16      152.03      176.60     14.23 o 
  -7   5  16     1267.29     1249.63     40.20 o 
  -5   5  16       26.87       25.13      9.18 o 
  -3   5  16      194.45      154.67     14.65 o 
  -1   5  16      648.96      663.93     56.37 o 
   1   5  16       15.30       10.24     11.12 o 
 -18   6  16      152.81      206.68     25.66 o 
 -16   6  16        0.55       -0.88      8.94 o 
 -14   6  16       11.16       10.37      8.28 o 
 -12   6  16       21.63       24.84      8.76 o 
 -10   6  16      121.88      131.13     20.02 o 
  -8   6  16        0.01       -0.78     11.16 o 
  -6   6  16        1.23        6.31     10.98 o 
  -4   6  16        0.14       -5.65      7.89 o 
  -2   6  16      236.09      207.25     17.98 o 
   0   6  16      131.20      171.34     31.82 o 
 -13   7  16      161.77      195.52     19.74 o 
 -11   7  16       73.04      115.37     24.92 o 
  -9   7  16       64.83       18.15     14.99 o 
  -7   7  16      120.45      118.97     20.61 o 
 -25   1  17       20.61       45.62     15.24 o 
 -23   1  17      203.42      203.87     34.00 o 
 -21   1  17        1.86        1.24      8.91 o 
 -19   1  17       22.61       32.53     11.00 o 
 -17   1  17       10.79       -2.76     10.40 o 
 -15   1  17       75.12       57.76     12.54 o 
 -13   1  17      132.35      115.44     15.12 o 
 -11   1  17      457.97      433.91     27.29 o 
  -9   1  17      368.56      393.00     15.56 o 
  -7   1  17      680.68      683.67     18.80 o 
  -5   1  17     3546.69     3522.07     72.54 o 
  -3   1  17      322.69      306.20     14.51 o 
  -1   1  17      290.74      302.75     15.89 o 
   1   1  17       60.13       89.00     10.41 o 
   3   1  17       37.61       54.48     15.43 o 
   5   1  17        0.05        3.60      7.51 o 
 -24   2  17      114.88      101.73     40.75 o 
 -22   2  17        0.25       -3.87      8.84 o 
 -20   2  17       18.72       16.89     10.38 o 
 -18   2  17      379.64      389.52     27.03 o 
 -16   2  17      423.42      449.39     34.52 o 
 -14   2  17      853.70      807.93     41.06 o 
 -12   2  17     1403.24     1331.70     45.67 o 
 -10   2  17     1077.30     1002.86     36.79 o 
  -8   2  17      219.89      209.21     11.97 o 
  -6   2  17      169.10      149.41      8.22 o 
  -4   2  17        0.01        1.87      4.92 o 
  -2   2  17      238.83      254.19     13.03 o 
   0   2  17        8.05        6.98      5.86 o 
   2   2  17       69.59       68.60     10.18 o 
   4   2  17        8.98        6.39      7.50 o 
 -23   3  17      579.79      697.01     59.78 o 
 -21   3  17      306.40      246.30     22.97 o 
 -19   3  17      190.02      219.69     20.90 o 
 -17   3  17      239.33      232.98     20.98 o 
 -15   3  17      392.65      397.31     26.31 o 
 -13   3  17      124.46      127.51     11.94 o 
 -11   3  17       22.46       26.59      7.58 o 
  -9   3  17       34.66       54.57      9.58 o 
  -7   3  17      208.44      203.33     11.48 o 
  -5   3  17     1262.55     1256.52     33.78 o 
  -3   3  17      144.38      136.19      9.86 o 
  -1   3  17        8.21       13.55      6.05 o 
   1   3  17       16.02        2.08      7.70 o 
   3   3  17       11.29       17.43      9.46 o 
 -22   4  17      118.89      143.32     29.12 o 
 -20   4  17      307.28      258.69     34.57 o 
 -18   4  17       93.18       95.26     23.48 o 
 -16   4  17      112.45      128.78     16.29 o 
 -14   4  17      331.73      337.82     24.55 o 
 -12   4  17        0.04        5.04      6.57 o 
 -10   4  17      785.44      754.42     27.65 o 
  -8   4  17     1432.93     1518.98     46.32 o 
  -6   4  17       67.16       62.98      8.25 o 
  -4   4  17       97.05       97.78     10.30 o 
  -2   4  17       47.21       70.41     10.62 o 
   0   4  17      222.73      226.22     21.72 o 
   2   4  17       42.00       38.03     10.88 o 
 -19   5  17      131.64      162.27     29.47 o 
 -17   5  17      368.40      377.60     41.48 o 
 -15   5  17       35.16       39.38     17.68 o 
 -13   5  17      678.38      723.49     32.41 o 
 -11   5  17      489.73      506.67     22.36 o 
  -9   5  17      241.06      248.31     15.72 o 
  -7   5  17     2024.40     1941.45     57.33 o 
  -5   5  17      212.74      184.47     20.95 o 
  -3   5  17       93.74      102.97     13.38 o 
  -1   5  17       34.70       29.18     14.81 o 
   1   5  17       11.26      -12.81      8.54 o 
 -16   6  17      276.48      317.27     48.09 o 
 -14   6  17      141.59      148.09     16.71 o 
 -12   6  17       85.54       44.45     27.65 o 
 -10   6  17      958.73      991.28     51.62 o 
  -8   6  17     1991.99     2027.97    180.28 o 
  -6   6  17        1.50      -14.21     13.06 o 
  -4   6  17       18.45       10.91     26.16 o 
 -24   0  18       50.59       38.53     18.97 o 
 -22   0  18      698.00      625.08     53.51 o 
 -20   0  18        0.52        6.44     13.36 o 
 -18   0  18      390.84      302.86     33.95 o 
 -16   0  18      356.90      251.31     30.58 o 
 -14   0  18     3164.60     2691.97    149.11 o 
 -12   0  18     3453.31     2961.03    162.01 o 
 -10   0  18      282.80      293.25     33.57 o 
  -8   0  18      377.84      328.13     28.22 o 
  -6   0  18      491.35      546.94     23.98 o 
  -4   0  18        0.72        1.10      6.51 o 
  -2   0  18      602.74      641.94     33.70 o 
   0   0  18      655.49      696.99     36.95 o 
   2   0  18      110.07      114.85     17.31 o 
   4   0  18      106.53      105.03     19.82 o 
 -25   1  18      362.49      375.49     37.16 o 
 -23   1  18       42.11       33.68     13.00 o 
 -21   1  18        1.10        8.88      9.65 o 
 -19   1  18       98.73       94.14     15.81 o 
 -17   1  18       13.05        9.40      8.96 o 
 -15   1  18      304.00      218.48     20.05 o 
 -13   1  18       15.19        9.49      8.98 o 
 -11   1  18        2.65        4.11     14.65 o 
  -9   1  18       61.23       47.53      7.12 o 
  -7   1  18      710.23      706.19     19.80 o 
  -5   1  18      365.29      380.29     14.06 o 
  -3   1  18      146.66      132.64     10.03 o 
  -1   1  18      237.32      282.10     15.72 o 
   1   1  18     1494.49     1644.57     48.69 o 
   3   1  18      136.89      119.38     12.74 o 
 -24   2  18       11.95       12.14     17.48 o 
 -22   2  18      163.40      162.63     20.26 o 
 -20   2  18        5.68       10.50     10.05 o 
 -18   2  18       66.58       86.63     14.71 o 
 -16   2  18       60.86       61.31     12.92 o 
 -14   2  18     1560.06     1432.15     84.38 o 
 -12   2  18     1990.79     1669.36     70.98 o 
 -10   2  18        5.81       -8.54      5.69 o 
  -8   2  18      403.54      452.61     22.81 o 
  -6   2  18        0.32        4.51      4.21 o 
  -4   2  18       47.96       32.13      6.41 o 
  -2   2  18       54.42       76.47      8.74 o 
   0   2  18       23.82       29.60      7.33 o 
   2   2  18        1.05      -12.25      9.69 o 
 -23   3  18        1.89        1.81     14.31 o 
 -21   3  18      112.00      111.18     17.51 o 
 -19   3  18        1.20       -1.55      9.17 o 
 -17   3  18      509.15      473.28     30.38 o 
 -15   3  18      221.49      181.21     19.15 o 
 -13   3  18       40.30       50.02     12.39 o 
 -11   3  18      203.83      188.58     14.53 o 
  -9   3  18      316.64      267.11     15.51 o 
  -7   3  18      306.87      299.64     16.74 o 
  -5   3  18       99.18      118.11      9.46 o 
  -3   3  18       88.69      111.64      9.73 o 
  -1   3  18      120.78      101.14     12.53 o 
   1   3  18      237.85      268.23     15.25 o 
 -22   4  18        7.72       -0.40     13.73 o 
 -20   4  18      302.30      319.13     38.85 o 
 -18   4  18      174.27      145.08     27.92 o 
 -16   4  18      170.44      175.43     19.02 o 
 -14   4  18       16.68       32.98     10.81 o 
 -12   4  18        2.40        2.60      7.05 o 
 -10   4  18     1173.58     1053.74     37.34 o 
  -8   4  18       42.62       25.59      8.85 o 
  -6   4  18        0.65       -6.61      6.17 o 
  -4   4  18      543.65      591.11     27.08 o 
  -2   4  18      337.43      345.09     21.24 o 
   0   4  18        5.48       -6.96      8.93 o 
 -19   5  18      346.53      344.98     40.74 o 
 -17   5  18       87.63      129.02     27.04 o 
 -15   5  18       66.56       95.24     18.07 o 
 -13   5  18       52.90       39.97     10.73 o 
 -11   5  18       39.28       34.28      8.70 o 
  -9   5  18      223.75      242.52     25.22 o 
  -7   5  18      420.28      442.91     25.91 o 
  -5   5  18       48.40       69.68     16.14 o 
  -3   5  18        7.64        1.42      9.44 o 
  -1   5  18       36.57       20.92     11.48 o 
 -16   6  18      622.53      619.54     41.71 o 
 -14   6  18       66.52       61.62     13.05 o 
 -12   6  18        6.55       16.50     13.58 o 
 -10   6  18       56.07       89.97     18.59 o 
  -8   6  18      169.95      231.95     39.21 o 
  -6   6  18      170.63      175.28     39.89 o 
 -23   1  19      176.53      174.70     21.68 o 
 -21   1  19       96.68       92.79     16.39 o 
 -19   1  19      148.55      178.50     20.00 o 
 -17   1  19       41.79       24.73     11.24 o 
 -15   1  19       67.88       51.94     13.27 o 
 -13   1  19       40.85       53.41     13.19 o 
 -11   1  19     1270.94     1257.39     58.17 o 
  -9   1  19       63.21       62.62     13.63 o 
  -7   1  19      119.91      110.68      7.93 o 
  -5   1  19       25.63       32.70      6.16 o 
  -3   1  19       26.13       16.75      6.13 o 
  -1   1  19       79.06      134.61     12.96 o 
   1   1  19      350.84      408.97     20.71 o 
 -24   2  19      178.75      157.38     21.54 o 
 -22   2  19        1.08       -3.74     10.43 o 
 -20   2  19       96.74      100.01     16.77 o 
 -18   2  19      115.00      129.52     19.83 o 
 -16   2  19      135.04       93.11     15.25 o 
 -14   2  19      352.34      293.21     23.67 o 
 -12   2  19      719.70      669.58     37.59 o 
 -10   2  19       44.24       42.23      9.22 o 
  -8   2  19      229.24      255.77     17.56 o 
  -6   2  19      161.09      173.95     10.02 o 
  -4   2  19       21.95       28.84      6.65 o 
  -2   2  19       78.22       73.26     12.46 o 
   0   2  19        8.63        0.15      6.58 o 
   2   2  19        9.58       17.37      7.64 o 
 -23   3  19       45.60       34.41     14.40 o 
 -21   3  19      292.75      293.01     25.96 o 
 -19   3  19        8.03        7.14     10.09 o 
 -17   3  19      149.69      139.46     18.03 o 
 -15   3  19        0.15       -6.09      7.95 o 
 -13   3  19       54.45       66.34     14.00 o 
 -11   3  19      320.41      348.38     32.52 o 
  -9   3  19       67.30       67.50      9.77 o 
  -7   3  19       92.03      105.43     11.82 o 
  -5   3  19      425.66      399.89     16.97 o 
  -3   3  19      351.02      369.02     16.66 o 
  -1   3  19      147.41      158.15     12.06 o 
   1   3  19      594.85      694.77     25.44 o 
 -20   4  19       11.11        9.36     16.03 o 
 -18   4  19      100.93      107.49     17.13 o 
 -16   4  19      169.33      149.39     27.61 o 
 -14   4  19       12.30        8.19     13.29 o 
 -12   4  19      324.68      308.93     24.11 o 
 -10   4  19        0.19        2.10      6.62 o 
  -8   4  19      382.90      374.29     19.76 o 
  -6   4  19       34.08       39.92      9.50 o 
  -4   4  19      183.80      202.82     16.44 o 
  -2   4  19       46.17       26.53     11.67 o 
 -17   5  19        4.28       -3.19     12.21 o 
 -15   5  19        1.22        1.71     17.14 o 
 -13   5  19       19.61        7.75     12.82 o 
 -11   5  19      244.57      282.24     24.92 o 
  -9   5  19     1282.54     1304.41     43.06 o 
  -7   5  19      246.79      284.69     25.29 o 
  -5   5  19       48.62       51.37     15.26 o 
  -3   5  19        8.49       -2.83     13.31 o 
 -12   6  19       57.28        8.64     12.99 o 
 -10   6  19        3.51        3.34     13.04 o 
 -24   0  20       94.98      130.06     28.52 o 
 -22   0  20       16.39        7.16     15.47 o 
 -20   0  20        3.36        7.96     14.87 o 
 -18   0  20       37.34       15.26     14.67 o 
 -16   0  20      161.75      172.58     27.37 o 
 -14   0  20      543.22      367.15     38.59 o 
 -12   0  20      923.10     1008.83     71.37 o 
 -10   0  20        6.26       13.35     14.16 o 
  -8   0  20      101.35       70.39     12.62 o 
  -6   0  20      145.96      184.45     14.79 o 
  -4   0  20        1.54       11.02      7.69 o 
  -2   0  20       19.70        8.74      8.73 o 
   0   0  20      508.93      606.62     41.66 o 
 -23   1  20        2.62       -0.33     10.63 o 
 -21   1  20       65.91       72.05     15.48 o 
 -19   1  20        5.36       14.57     11.05 o 
 -17   1  20       14.89        6.61      9.42 o 
 -15   1  20        7.68       -1.81      8.71 o 
 -13   1  20      479.50      356.91     27.31 o 
 -11   1  20        0.06       -6.42     12.47 o 
  -9   1  20      292.61      303.98     15.86 o 
  -7   1  20        7.46       11.34      5.61 o 
  -5   1  20      153.63      183.52     10.77 o 
  -3   1  20       87.86       81.98      9.13 o 
  -1   1  20     1999.76     2358.41     59.24 o 
   1   1  20      188.20      196.89     15.56 o 
 -22   2  20       17.48       26.66     12.36 o 
 -20   2  20       29.76       24.82     11.73 o 
 -18   2  20        0.21       -5.68      8.70 o 
 -16   2  20      135.89      151.07     18.78 o 
 -14   2  20       22.97       11.53     10.00 o 
 -12   2  20      269.52      301.36     47.41 o 
 -10   2  20        1.29        5.06      9.50 o 
  -8   2  20      397.62      394.08     34.68 o 
  -6   2  20      196.52      192.25     20.58 o 
  -4   2  20        5.35        2.06      5.85 o 
  -2   2  20        0.00       -1.24      6.18 o 
   0   2  20       38.01       43.28      9.14 o 
 -21   3  20       51.88       69.19     15.98 o 
 -19   3  20        0.61        9.02     11.10 o 
 -17   3  20      195.92      256.44     50.08 o 
 -15   3  20        3.91       12.94     10.41 o 
 -13   3  20      190.51      219.44     22.02 o 
 -11   3  20       66.36       63.81     14.63 o 
  -9   3  20       53.50       39.99      8.95 o 
  -7   3  20      267.66      288.73     31.04 o 
  -5   3  20       57.78       46.12     11.16 o 
  -3   3  20      186.09      228.37     21.44 o 
  -1   3  20       60.50       70.72     11.71 o 
 -20   4  20      139.16      213.54     34.05 o 
 -18   4  20        2.35       -6.14      9.48 o 
 -16   4  20      538.26      527.12     33.82 o 
 -14   4  20        1.05        3.59     10.51 o 
 -12   4  20       22.18       52.76     12.09 o 
 -10   4  20      218.92      269.95     17.03 o 
  -8   4  20        1.67       -3.50      6.82 o 
  -6   4  20       77.86      110.91     14.68 o 
  -4   4  20        0.19        8.18     10.71 o 
 -17   5  20        0.01        8.21     13.14 o 
 -15   5  20        7.63       21.80     22.92 o 
 -13   5  20       97.59      106.09     19.05 o 
 -11   5  20       18.98       26.26      9.73 o 
  -9   5  20       50.81       78.49     14.02 o 
  -7   5  20      170.29      188.34     18.88 o 
 -23   1  21       11.29       13.53     12.69 o 
 -21   1  21       80.17      102.27     18.15 o 
 -19   1  21       37.47       33.30     14.85 o 
 -17   1  21       15.23        6.67      9.43 o 
 -15   1  21        3.03       10.37      9.83 o 
 -13   1  21       93.65      116.09     17.81 o 
 -11   1  21        3.59       -3.51     21.04 o 
  -9   1  21      405.70      406.86     30.31 o 
  -7   1  21      170.99      197.57     15.28 o 
  -5   1  21        1.44        6.83      5.61 o 
  -3   1  21      183.54      192.20     12.30 o 
  -1   1  21      194.21      251.04     19.19 o 
 -22   2  21      105.48      118.88     18.92 o 
 -20   2  21       16.57       40.73     13.45 o 
 -18   2  21      310.97      333.88     27.78 o 
 -16   2  21       26.97        9.90     11.09 o 
 -14   2  21      855.07      908.54     47.78 o 
 -12   2  21       24.59       65.79     14.45 o 
 -10   2  21        8.85        7.26     10.49 o 
  -8   2  21       49.57       74.75     12.16 o 
  -6   2  21       85.54      117.69     12.22 o 
  -4   2  21       52.98       45.38      7.62 o 
  -2   2  21      158.98      182.19     18.68 o 
 -21   3  21       69.26       90.05     17.58 o 
 -19   3  21        2.14       12.10     11.58 o 
 -17   3  21       18.30       18.16     11.72 o 
 -15   3  21      126.00      109.33     33.10 o 
 -13   3  21       16.24       16.96     22.41 o 
 -11   3  21       39.76       21.03     10.27 o 
  -9   3  21        4.99        5.18      8.48 o 
  -7   3  21      149.50      209.42     18.40 o 
  -5   3  21       19.83       38.26     11.35 o 
  -3   3  21      317.48      321.03     25.46 o 
 -18   4  21        0.16       -2.01      9.98 o 
 -16   4  21      110.60       87.65     17.27 o 
 -14   4  21      121.82      131.47     20.56 o 
 -12   4  21      192.50      198.18     18.64 o 
 -10   4  21       77.33       86.49     11.82 o 
  -8   4  21       23.76       53.70     11.95 o 
  -6   4  21       35.11       21.63     10.35 o 
 -13   5  21       34.92       46.31     15.19 o 
 -11   5  21      228.91      238.74     19.58 o 
 -22   0  22       89.42      138.77     30.40 o 
 -20   0  22      762.92      867.44     67.06 o 
 -18   0  22      502.91      621.88     53.89 o 
 -16   0  22       53.61       41.26     18.94 o 
 -14   0  22        9.42      -16.11     12.56 o 
 -12   0  22        1.74       15.84     15.24 o 
 -10   0  22      463.96      613.46     54.10 o 
  -8   0  22       23.97        7.14     16.01 o 
  -6   0  22       64.48       44.40     11.71 o 
  -4   0  22      149.52      187.00     26.72 o 
 -21   1  22      145.86      176.03     22.32 o 
 -19   1  22        8.99        9.67     10.93 o 
 -17   1  22        0.80        1.85     10.20 o 
 -15   1  22       23.50       49.34     14.05 o 
 -13   1  22       94.91       56.76     14.77 o 
 -11   1  22       34.84       36.36     13.48 o 
  -9   1  22        0.45      -13.11      9.29 o 
  -7   1  22        9.66       16.79      7.91 o 
  -5   1  22        0.30        1.53      6.37 o 
  -3   1  22        0.45        3.06      7.22 o 
 -20   2  22      287.58      357.25     29.50 o 
 -18   2  22        9.91        6.52     11.28 o 
 -16   2  22       81.55       82.13     16.16 o 
 -14   2  22       20.18       40.86     13.61 o 
 -12   2  22      398.08      405.92     30.86 o 
 -10   2  22        4.99        2.50     27.45 o 
  -8   2  22       71.91      107.54     18.64 o 
  -6   2  22        0.17       -1.61      7.25 o 
  -4   2  22       44.72       45.48     10.29 o 
 -19   3  22       14.20       16.54     16.73 o 
 -17   3  22        1.33        3.68     13.66 o 
 -15   3  22       47.98       76.17     16.45 o 
 -13   3  22        7.87       -1.27     11.85 o 
 -11   3  22       35.92       40.52     15.59 o 
  -9   3  22       21.33       26.36     10.04 o 
  -7   3  22      121.54      105.69     15.09 o 
 -16   4  22      555.62      579.04     37.20 o 
 -14   4  22       48.87       79.50     15.00 o 
 -12   4  22       47.86       65.72     14.03 o 
 -10   4  22        0.09        9.14     11.65 o 
 -21   1  23       25.15       21.38     13.75 o 
 -19   1  23       37.53       58.42     16.13 o 
 -17   1  23       25.52       23.14     12.06 o 
 -15   1  23       90.21       79.07     17.90 o 
 -13   1  23      566.71      711.86     42.59 o 
 -11   1  23        0.10       20.42     12.17 o 
  -9   1  23      174.06      164.63     22.00 o 
  -7   1  23        8.84       20.88     28.84 o 
 -18   2  23       37.20       40.16     13.72 o 
 -16   2  23       25.00       51.04     15.18 o 
 -14   2  23       61.50       85.08     28.81 o 
 -12   2  23      226.98      337.79     29.33 o 
 -10   2  23        2.86       -7.52      9.90 o 
  -8   2  23       13.53       34.30     14.69 o 
 -17   3  23      133.66      208.39     23.62 o 
 -15   3  23       39.77       57.51     15.71 o 
 -13   3  23       10.99       16.60     12.77 o 
 -11   3  23       32.61       27.66     13.01 o 
  -9   3  23        9.22       -1.20     12.09 o 
 -18   0  24       23.55       57.43     22.09 o 
 -16   0  24      443.64      491.58     50.16 o 
 -14   0  24       23.77        7.42     17.45 o 
 -12   0  24      132.51      207.37     34.68 o 
 -10   0  24      257.49      278.78     39.65 o 
 -17   1  24        5.28       19.84     12.59 o 
 -15   1  24       26.98       52.14     16.29 o 
 -13   1  24        3.35        3.84     11.48 o 
 -11   1  24       15.43       60.59     30.13 o 
  -9   1  24      725.69      865.71     70.13 o 
 -16   2  24       69.52      106.76     19.85 o 
 -14   2  24        7.61        1.86     12.37 o 
 -12   2  24      255.64      294.78     28.45 o 
                                                 
